# Supplementary material for: Gonadotropins differentially regulate testicular cell adhesion and junctional complexes during flatfish spermiogenesis through the oxytocin and relaxin signaling pathways
Source: Front Cell Dev Biol. 2025 Jun 2;13:1574690. doi: 10.3389/fcell.2025.1574690 (PMC12171224; doi:10.3389/fcell.2025.1574690)
Supplement: Supplementary file 2 [file Table3.xlsx]

## Sheet: rFsh vs saline
gene_Dbxref	Gene.Symbol_Hsap	baseMean	log2FoldChange	lfcSE	stat	pvalue	padj	ENSEMBL_PROT_ID_Hsap_homolog	Ref_Seq_Acc_prot_Ssen
122758621	MAOA	350.643	3.7397	0.917048	4.07798	4.54296e-05	0.00422495	ENSP00000508997	XP_043868820
122758491	HSPB1	19.1505	3.63218	0.652031	5.57056	2.53922e-08	2.68758e-05	ENSP00000248553	XP_043868647
122786074	CGAS	158.902	3.52263	0.873824	4.03129	5.54727e-05	0.0048543	ENSP00000359339	XP_043908026
122766360	CHST12	161.939	3.5157	0.806627	4.35852	1.30946e-05	0.00212448	ENSP00000481912	XP_043877069
122761945	MSMP	230.758	3.44642	0.729481	4.72449	2.30699e-06	0.000674704	ENSP00000419194	XP_043873076
122778928	GDPD5	1578.43	2.96729	0.624091	4.75459	1.98854e-06	0.000662645	ENSP00000337972	XP_043897026
122771881	ACE2	204.879	2.92158	0.617774	4.7292	2.25401e-06	0.000667999	ENSP00000252519	XP_043885382
122776094	TNNI2	61.1805	2.83144	0.566173	5.00102	5.70267e-07	0.000269688	ENSP00000371330	XP_043892404
122786369	asb4	45.3442	2.79901	0.800074	3.49844	0.000467996	0.0173369	ENSP00000321388	XP_043908567
122779241	MMP13	96.0127	2.70573	0.594908	4.54815	5.4119e-06	0.00122745	ENSP00000260302	XP_043897344
122784451	RP1L1	187.302	2.57706	0.776555	3.31858	0.000904775	0.0254241	ENSP00000371923	XP_043905674
122776624	SLC26A6	274.801	2.4941	0.554534	4.49765	6.87089e-06	0.00144976	ENSP00000378920	XP_043893174
122777030	BEST4	65.7537	2.4297	0.723206	3.35962	0.000780502	0.0236352	ENSP00000361281	XP_043893897
122785345	ighd	12025.3	2.237	0.519954	4.30231	1.69025e-05	0.00242034	ENSP00000490253	XP_043907035
122785155	cacnb1	1393.34	2.19657	0.391293	5.61361	1.98152e-08	2.44685e-05	ENSP00000377840	XP_043906748
122764408	ACTA2	1050.9	2.18839	0.616706	3.54851	0.000387411	0.0155153	ENSP00000224784	XP_043874492
122783254	CCKAR	560.751	2.1584	0.45739	4.71895	2.37067e-06	0.000684322	ENSP00000295589	XP_043903901
122774661	SLC2A12	2602.41	2.10028	0.659532	3.1845	0.00145003	0.0337484	ENSP00000275230	XP_043890074
122773724	CASR	139.923	2.0648	0.618507	3.33836	0.00084275	0.0243187	ENSP00000492190	XP_043888541
122785839	IGLL5	237.232	2.06461	0.38051	5.42589	5.76649e-08	5.43357e-05	ENSP00000431254	XP_043907754
122760767	IGLL5	21.0443	2.0618	0.648999	3.17689	0.00148862	0.0343945	ENSP00000431254	XP_043871883
122785437	MYBPC2	282.189	2.00768	0.429822	4.67096	2.99788e-06	0.000802818	ENSP00000350332	XP_043907158
122762328	EFR3B	33.82	1.99159	0.601943	3.30861	0.000937615	0.0259531	ENSP00000386082	XP_043873447
122758025	STC1	70.1589	1.94181	0.485743	3.99762	6.3983e-05	0.00528681	ENSP00000290271	XP_043867742
122785840	IGLL5	168.881	1.92362	0.401486	4.79126	1.65734e-06	0.000584724	ENSP00000431254	XP_043907757
122781938	BMP1	130.107	1.91729	0.426677	4.49353	7.00533e-06	0.00144976	ENSP00000305714	XP_043901995
122784105	TAAR4	52.8087	1.90971	0.55791	3.42296	0.000619425	0.0204576	ENSP00000275216	XP_043905136
122767198	ABCG2	847.922	1.83174	0.599761	3.05411	0.00225727	0.0438764	ENSP00000237612	XP_043878538
122776737	NDUFA4	9956.82	1.78806	0.502212	3.56037	0.000370329	0.0152432	ENSP00000339720	XP_043893349
122777844	CSAD	66.0884	1.78406	0.416176	4.28681	1.8126e-05	0.00250241	ENSP00000267085	XP_043895270
122774892	CSMD3	688.85	1.7764	0.347857	5.10669	3.27854e-07	0.000177737	ENSP00000412263	XP_043890419
122758318	GRIN1	524.562	1.76468	0.424974	4.15244	3.28956e-05	0.00367177	ENSP00000360614	XP_043868346
122778062	PCDHGA5	310.597	1.76082	0.501998	3.50762	0.00045214	0.0170334	ENSP00000429834	XP_043895564
122767554	ANOS1	300.628	1.62387	0.399338	4.06639	4.77466e-05	0.00440358	ENSP00000262648	XP_043878813
122759082	CD79B	54.5059	1.61653	0.486007	3.32616	0.000880527	0.0250262	ENSP00000006750	XP_043869538
122777466	RNF170	83.7935	1.61227	0.394097	4.09105	4.29428e-05	0.00410986	ENSP00000445725	XP_043894676
122783256	lingo2	61.7402	1.59606	0.364015	4.38462	1.1619e-05	0.0020335	ENSP00000513698	XP_043903900
122769158	CRYBB3	128.333	1.59397	0.336783	4.73293	2.21299e-06	0.000667999	ENSP00000215855	XP_043881414
122774207	TNFRSF11B	94.6563	1.58552	0.402653	3.93769	8.22685e-05	0.00628379	ENSP00000297350	XP_043889223
122781550	GTF2A1L	440.106	1.58356	0.429999	3.68271	0.000230765	0.0113983	ENSP00000384597	XP_043901213
122771642	DUSP5	1975.25	1.58025	0.345877	4.56881	4.90498e-06	0.00115982	ENSP00000358596	XP_043885249
122775736	GRM3	280.287	1.56699	0.409743	3.82433	0.000131126	0.00825924	ENSP00000355316	XP_043891793
122767786	SHISA4	194.402	1.561	0.486762	3.20691	0.0013417	0.0321013	ENSP00000355064	XP_043879193
122769309	SLC7A4	172.235	1.54442	0.39423	3.91755	8.94522e-05	0.00660549	ENSP00000372390	XP_043881685
122770884	VEGFC	251.879	1.52593	0.45185	3.37707	0.000732614	0.0229008	ENSP00000480043	XP_043884020
122786717	RARB	600.773	1.50642	0.39566	3.80737	0.000140455	0.00859004	ENSP00000510650	XP_043909130
122758357	OLFM1	3326.66	1.50355	0.378366	3.97381	7.07323e-05	0.00563501	ENSP000002774151	XP_043868415
122772781	RPP25	327	1.50208	0.422212	3.55766	0.000374176	0.0152883	ENSP00000317691	XP_043886991
122769630	NEFH	12978.3	1.50171	0.449591	3.34017	0.000837278	0.0242636	ENSP00000311997	XP_043882254
122765797	SALL2	1183.9	1.4859	0.353527	4.20308	2.63307e-05	0.00328207	ENSP00000396773	XP_043876162
122775640	SLC41A2	1546.16	1.48545	0.257782	5.76243	8.29109e-09	1.31633e-05	ENSP00000258538	XP_043891633
122786517	LPCAT1	932.521	1.47027	0.391472	3.75573	0.000172834	0.00989561	ENSP00000283415	XP_043908819
122773964	CASR	75.6445	1.46548	0.397727	3.68465	0.000229017	0.0113624	ENSP00000492190	XP_043888920
122783824	ESRRG	284.777	1.43865	0.348824	4.12428	3.71894e-05	0.0038793	ENSP00000500992	XP_043904646
122758688	PLA2G1B	124.66	1.43717	0.455232	3.157	0.00159401	0.0356798	ENSP00000312286	XP_043868906
122759604	ARTN	165.239	1.42491	0.351038	4.05913	4.92555e-05	0.00450536	ENSP00000391998	XP_043870685
122765962	TNNI1	156.072	1.41965	0.362971	3.91118	9.18445e-05	0.0066932	ENSP00000477578	XP_043876420
122758690	NEFM	105.236	1.40619	0.457953	3.07059	0.00213634	0.0424347	ENSP00000221166	XP_043868908
122776477	ANO9	297.377	1.40382	0.407385	3.44594	0.000569074	0.0193424	ENSP00000332788	XP_043892981
122761660	ROBO2	135.637	1.39836	0.428205	3.26563	0.00109221	0.0284536	ENSP00000417471	XP_043872818
122758936	ABLIM1	82.8271	1.39312	0.353033	3.94613	7.94229e-05	0.00610842	ENSP00000433629	XP_043869280
122782229	RASGRP3	215.338	1.38277	0.403024	3.43099	0.00060139	0.0199807	ENSP00000384192	XP_043902443
122762703	ARPIN	92.4568	1.37926	0.412475	3.34387	0.00082619	0.0240363	ENSP00000350075	XP_043873833
122778529	SLC7A2	94.9174	1.37244	0.450721	3.04498	0.00232697	0.0447031	ENSP00000381164	XP_043896447
122765116	CREB1	498.47	1.3663	0.34971	3.90694	9.34726e-05	0.0067455	ENSP00000236995	XP_043875153
122785090	ATP2A1	72.5295	1.35062	0.402815	3.35294	0.000799569	0.0237912	ENSP00000378879	XP_043906644
122760340	KIT	291.494	1.33618	0.268288	4.98038	6.34604e-07	0.000287864	ENSP00000509450	XP_043871388
122786265	evx1	157.992	1.32816	0.374287	3.54851	0.00038741	0.0155153	ENSP00000419266	XP_043908355
122770233	DNM3	486.553	1.32238	0.281632	4.69541	2.66071e-06	0.000739246	ENSP00000356705	XP_043883173
122785017	tbc1d16	6847.36	1.32037	0.308797	4.27585	1.90411e-05	0.00259648	ENSP00000309794	XP_043906499
122759228	CNGA3	193.604	1.31949	0.348939	3.78142	0.000155935	0.00916924	ENSP00000410070	XP_043869850
122778404	GABRP	41.7155	1.30806	0.409801	3.19195	0.00141318	0.0333002	ENSP00000265294	XP_043896207
122778033	PCDH10	1019.31	1.29216	0.395811	3.2646	0.0010962	0.0284536	ENSP00000264360	XP_043895518
122770042	GLTP	66.3536	1.28582	0.332808	3.86356	0.000111746	0.00759566	ENSP00000315263	XP_043882937
122758928	SIX3	49.113	1.28279	0.349219	3.6733	0.000239437	0.01158	ENSP00000260653	XP_043869267
122769797	STPG2	489.818	1.27426	0.409062	3.11509	0.00183889	0.0387642	ENSP00000295268	XP_043882567
122781685	HNRNPLL	826.507	1.25596	0.410803	3.05734	0.00223311	0.0436163	ENSP00000387088	XP_043901566
122758753	GFRA2	327.608	1.24852	0.289513	4.31249	1.61423e-05	0.00234506	ENSP00000429445	XP_043869015
122779872	FGFR2	2255.37	1.24323	0.289114	4.30013	1.707e-05	0.00242034	ENSP00000263451	XP_043898457
122769708	ADAMTS12	1716.01	1.23339	0.365348	3.37593	0.000735666	0.0229008	ENSP00000422554	XP_043882410
122774138	PRKCA	316.885	1.23334	0.281094	4.38766	1.14575e-05	0.00202116	ENSP00000408695	XP_043889121
122757996	TESC	340.839	1.22655	0.35104	3.49404	0.00047577	0.0175082	ENSP00000334785	XP_043867706
122786165	slc44a4	1409.53	1.2178	0.393443	3.09523	0.0019666	0.0405488	ENSP00000414120	XP_043908170
122762952	MYT1L	254.646	1.21257	0.315307	3.84567	0.000120224	0.00798053	ENSP00000497244	XP_043874050
122766652	ORC5	266.35	1.21241	0.183433	6.60955	3.85486e-11	2.083e-07	ENSP00000297431	XP_043877624
122786871	smap2	163.839	1.21228	0.379259	3.19645	0.00139132	0.0329766	ENSP00000361803	XP_043909320
122768595	CENPS	1094.12	1.20929	0.358907	3.36937	0.000753396	0.0232257	ENSP00000308583	XP_043880630
122772574	PSTPIP1	534.401	1.20312	0.379125	3.17342	0.00150655	0.0346446	ENSP00000452746	XP_043886681
122760534	ANOS1	102.019	1.19422	0.345506	3.45645	0.000547349	0.0189206	ENSP00000262648	XP_043871554
122766032	GLT8D2	876.966	1.19133	0.306539	3.88638	0.00010175	0.00721003	ENSP00000447450	XP_043876548
122764913	MRC1	448.991	1.18942	0.288116	4.12827	3.65505e-05	0.0038793	ENSP00000455897	XP_043874850
122763910	LITAF	30.7833	1.18301	0.350465	3.37555	0.000736675	0.0229008	ENSP00000461813	XP_043874331
122777967	GPC3	147.026	1.17997	0.391329	3.0153	0.00256728	0.0473945	ENSP00000359854	XP_043895381
122772477	GRAMD2A	313.313	1.17852	0.296344	3.97685	6.98332e-05	0.00560355	ENSP00000311657	XP_043886502
122774339	EOMES	38.8502	1.17241	0.375668	3.12086	0.00180326	0.0383183	ENSP00000388620	XP_043889425
122766242	GPR160	190.291	1.16289	0.284242	4.09121	4.29132e-05	0.00410986	ENSP00000348161	XP_043876906
122765978	FRRS1	145.475	1.15676	0.343556	3.36703	0.000759823	0.0233914	ENSP00000496583	XP_043876439
122770645	ABCG2	110.3	1.15255	0.28427	4.05443	5.02571e-05	0.00454511	ENSP00000237612	XP_043883548
122766247	NAT16	803.423	1.14576	0.354837	3.22898	0.00124233	0.0305795	ENSP00000395125	XP_043876890
122762034	SPCS3	40.8741	1.14434	0.341985	3.34616	0.000819385	0.0239954	ENSP00000427463	XP_043873132
122783160	gsc	45.0065	1.13851	0.367713	3.09619	0.00196022	0.0405301	ENSP00000238558	XP_043903737
122777398	TMEM82	32.718	1.13726	0.348455	3.26371	0.00109964	0.0284869	ENSP00000364938	XP_043894555
122769546	KRT18	321.996	1.13712	0.24619	4.61889	3.85799e-06	0.0009635	ENSP00000373487	XP_043882079
122783133	ATAT1	780.171	1.13705	0.32001	3.55316	0.000380635	0.0153766	ENSP00000324222	XP_043903710
122775252	NES	286.307	1.13692	0.352442	3.22584	0.00125606	0.0307471	ENSP00000357206	XP_043891015
122782104	RSPH3	841.832	1.13355	0.330576	3.42903	0.000605744	0.0200953	ENSP00000356036	XP_043902245
122758828	UTS2R	93.9261	1.13287	0.322009	3.51812	0.000434614	0.0167318	ENSP00000323516	XP_043869097
122769936	CIT	528.355	1.12957	0.28176	4.00897	6.09839e-05	0.00514848	ENSP00000376306	XP_043882786
122782287	UBE2G1	908.342	1.12651	0.335473	3.35798	0.000785139	0.0236788	ENSP00000380178	XP_043902519
122775485	BCAN	108.557	1.11683	0.33698	3.31425	0.0009189	0.0256316	ENSP00000401709	XP_043891307
122778807	PITPNB	454.264	1.10927	0.353272	3.13999	0.00168953	0.0368892	ENSP00000334738	XP_043896838
122784016	SLC22A4	238.207	1.10041	0.298142	3.6909	0.00022346	0.0112118	ENSP00000200652	XP_043904988
122758263	CABP7	130.947	1.08786	0.34059	3.19405	0.00140292	0.0331377	ENSP00000216144	XP_043868225
122783999	KCNK10	259.355	1.0804	0.355837	3.03621	0.00239572	0.0455905	ENSP00000312811	XP_043904943
122760618	MCAM	1415.16	1.07176	0.272734	3.9297	8.50519e-05	0.0064083	ENSP00000264036	XP_043871674
122758166	NOTCH1	1419.8	1.06999	0.326418	3.27798	0.00104552	0.0278643	ENSP00000498587	XP_043868061
122775113	DPYS	336.49	1.06925	0.201317	5.31127	1.08866e-07	8.96206e-05	ENSP00000276651	XP_043890788
122781549	LHCGR	10892.8	1.06686	0.347238	3.07243	0.00212325	0.0423661	ENSP00000294954	XP_043901211
122760881	SPAG6	1332.12	1.06679	0.299848	3.55776	0.000374033	0.0152883	ENSP00000365811	XP_043872010
122765041	MCF2L	327.062	1.06315	0.277787	3.82721	0.000129602	0.00825924	ENSP00000364754	XP_043875023
122783959	EFHD1	2960.09	1.0629	0.286505	3.70987	0.000207362	0.0108961	ENSP00000434498	XP_043904886
122767100	GPR37	483.587	1.06098	0.161228	6.58059	4.68575e-11	2.083e-07	ENSP00000306449	XP_043878382
122768674	ASCL5	285.15	1.05851	0.33677	3.14312	0.0016716	0.0366607	ENSP00000472681	XP_043880770
122759201	TEX47	690.708	1.05513	0.279246	3.77848	0.000157788	0.00922933	ENSP00000297203	XP_043869802
122759553	SLC17A7	208.498	1.05492	0.231369	4.55949	5.12789e-06	0.00118727	ENSP00000221485	XP_043870414
122776979	SLC26A6	119.476	1.05073	0.284316	3.69566	0.000219319	0.0111712	ENSP00000404684	XP_043893768
122771328	CYP3A4	71.9556	1.0497	0.344298	3.04883	0.00229738	0.044442	ENSP00000498939	XP_043884784
122779720	IQCA1	1666.65	1.03613	0.278354	3.72236	0.000197367	0.0106859	ENSP00000311951	XP_043898241
122776534	RNF182	207.891	1.02977	0.284302	3.62209	0.000292236	0.0132292	ENSP00000441271	XP_043893073
122782490	SIX4	58.4061	1.02959	0.341019	3.01917	0.00253467	0.0470661	ENSP00000216513	XP_043902750
122765530	CCDC89	230.338	1.02833	0.28658	3.58827	0.000332878	0.0143872	ENSP00000320649	XP_043875769
122765162	KLHL10	1923.32	1.02694	0.261931	3.92065	8.83091e-05	0.00656471	ENSP00000293303	XP_043875222
122761643	TUBA1C	1753.73	1.02632	0.311263	3.29729	0.000976214	0.0267221	ENSP00000301072	XP_043872787
122773163	TRIM16	700.314	1.02603	0.318806	3.21834	0.00128935	0.0312524	ENSP00000338989	XP_043887531
122778342	YRDC	179.237	1.02394	0.246317	4.15699	3.2247e-05	0.00363834	ENSP00000362135	XP_043896044
122772540	MORN3	2626.18	1.02394	0.268948	3.8072	0.000140549	0.00859004	ENSP00000347486	XP_043886621
122786219	tekt2	256.613	1.02243	0.339335	3.01306	0.00258631	0.0474733	ENSP00000207457	XP_043908302
122786870	ARIH1	927.234	1.02011	0.283852	3.59382	0.000325864	0.014286	ENSP00000369217	XP_043909319
122785259	CFAP298	1013.27	1.01638	0.311648	3.26132	0.00110893	0.02861	ENSP00000262498	XP_043906922
122774476	C8orf76	757.391	1.01637	0.179271	5.66945	1.43258e-08	1.99012e-05	ENSP00000276704	XP_043889743
122769125	ANGPTL2	377.283	1.01605	0.280367	3.624	0.000290085	0.0131586	ENSP00000362524	XP_043881362
122770969	ANKRD66	351.852	1.01518	0.269342	3.76911	0.000163831	0.00953267	ENSP00000454770	XP_043884141
122765031	HOXD12	35.5092	1.00853	0.300587	3.35521	0.000793036	0.0237558	ENSP00000385586	XP_043874997
122774367	HORMAD1	2522.85	1.00828	0.278483	3.6206	0.000293924	0.0132786	ENSP00000355167	XP_043889477
122786751	KIF3A	420.605	1.00692	0.300991	3.34537	0.000821739	0.0240151	ENSP00000368009	XP_043909152
122772051	ALPK3	75.6666	1.00359	0.256709	3.90944	9.25096e-05	0.00671964	ENSP00000258888	XP_043885635
122781458	FFAR4	94.6709	0.99908	0.308864	3.23469	0.00121775	0.0303207	ENSP00000360536	XP_043901072
122759926	EIF4G1	875.275	0.998134	0.285	3.50222	0.000461397	0.0172482	ENSP00000317600	XP_043870870
122763157	VSX1	71.5886	0.988473	0.269876	3.6627	0.000249571	0.0118734	ENSP00000365899	XP_043874151
122760132	NECTIN3	296.995	0.98717	0.30868	3.19804	0.00138365	0.0328873	ENSP00000418070	XP_043871120
122786600	fam135b	4834.49	0.984053	0.294795	3.33809	0.000843555	0.0243187	ENSP00000378710	XP_043908948
122766366	CLDN4	127.487	0.983978	0.297744	3.30477	0.000950533	0.0261479	ENSP00000342445	XP_043877079
122762153	TRPV1	76.9945	0.97439	0.306503	3.17905	0.00147759	0.0342549	ENSP00000382659	XP_043873283
122778420	SLC35G2	533.909	0.973108	0.216625	4.49212	7.05169e-06	0.00144976	ENSP00000376794	XP_043896373
122758822	DNAH3	10166	0.967529	0.278172	3.47817	0.00050484	0.0181865	ENSP00000513632	XP_043869090
122786381	DNAH3	11010.6	0.965798	0.252943	3.81824	0.000134407	0.00829848	ENSP00000513632	XP_043908586
122778643	AQP1	3673.78	0.965299	0.320915	3.00796	0.00263007	0.0480349	ENSP00000311165	XP_043896642
122783704	rhov	404.757	0.965168	0.271204	3.55882	0.000372521	0.0152806	ENSP00000220507	XP_043904434
122770520	CYP3A4	85.4577	0.96485	0.24875	3.87879	0.000104977	0.0072689	ENSP00000498939	XP_043883351
122769752	RBBP6	2757.11	0.963871	0.313964	3.07001	0.00214053	0.0424454	ENSP00000456750	XP_043882500
122776627	VWA5B1	3326.41	0.96128	0.225897	4.25538	2.08692e-05	0.00276107	ENSP00000289815	XP_043893180
122777825	CYP2J2	271.391	0.954084	0.309665	3.08102	0.00206293	0.0416465	ENSP00000360247	XP_043895246
122770955	PIM1	761.83	0.952994	0.28469	3.34748	0.000815498	0.0239763	ENSP00000362608	XP_043884125
122781476	PLEK	1189.12	0.951732	0.274702	3.46459	0.000531034	0.0185586	ENSP00000234313	XP_043901093
122774010	PRRT2	89.4631	0.950048	0.239763	3.96245	7.41845e-05	0.00580598	ENSP00000490826	XP_043888993
122758269	NRG1	1041.84	0.949231	0.183461	5.17403	2.29094e-07	0.000143967	ENSP00000498946	XP_043868242
122786638	armc3	3490.38	0.945047	0.283398	3.3347	0.000853909	0.0245535	ENSP00000387288	XP_043909056
122764262	GRTP1	173.042	0.944612	0.298825	3.16108	0.00157184	0.0353084	ENSP00000364580	XP_043874468
122758432	MYO3B	1602.57	0.937895	0.249073	3.76554	0.000166192	0.00963903	ENSP00000386213	XP_043868602
122779293	SLC25A15	6859.89	0.934808	0.26201	3.56783	0.000359948	0.0149823	ENSP00000342267	XP_043897403
122765123	PDZK1	158.84	0.932575	0.243788	3.82535	0.000130585	0.00825924	ENSP00000394485	XP_043875163
122781195	IRF4	117.074	0.932323	0.289589	3.21947	0.00128429	0.0311976	ENSP00000512940	XP_043900686
122758995	NRAP	975.446	0.93083	0.219183	4.24682	2.16824e-05	0.00281834	ENSP00000358365	XP_043869369
122767812	ASIP	104.492	0.926798	0.218312	4.24528	2.18317e-05	0.00282124	ENSP00000364092	XP_043879234
122779693	PACRG	1038.43	0.919831	0.298467	3.08185	0.00205719	0.0415686	ENSP00000355854	XP_043898200
122786180	FUT9	704.979	0.919648	0.288368	3.18915	0.00142694	0.0333858	ENSP00000302599	XP_043908199
122778642	HPRT1	550.623	0.919265	0.307274	2.99168	0.00277451	0.0494696	ENSP00000298556	XP_043896641
122785458	SLC16A6	5541.1	0.9144	0.300227	3.0457	0.0023214	0.0447031	ENSP00000462985	XP_043907194
122770460	C3	623.702	0.913981	0.253571	3.60444	0.000312822	0.0138784	ENSP00000245907	XP_043883260
122772158	CSRP3	641.736	0.913909	0.269538	3.39065	0.000697263	0.0221085	ENSP00000265968	XP_043885825
122772440	FES	219.485	0.900002	0.280331	3.21049	0.00132507	0.0318404	ENSP00000331504	XP_043886437
122774103	CDK14	1758.6	0.898755	0.263304	3.41338	0.000641631	0.0208807	ENSP00000369390	XP_043889052
122776036	ADCK2	4034.25	0.898461	0.241387	3.72207	0.000197595	0.0106859	ENSP00000072869	XP_043892306
122776694	KCNK10	843.302	0.895875	0.226318	3.95847	7.54309e-05	0.00586224	ENSP00000310568	XP_043893282
122786098	KLHL38	287.744	0.893977	0.217176	4.11636	3.84899e-05	0.0038793	ENSP00000508228	XP_043908058
122770747	CCR7	50.9488	0.892355	0.290696	3.06972	0.00214261	0.0424454	ENSP00000462631	XP_043883767
122782513	CCDC197	123.971	0.891022	0.240976	3.69756	0.000217683	0.0111695	ENSP00000490086	XP_043902791
122775153	CACNG7	1615.51	0.888176	0.243982	3.64033	0.000272285	0.0125562	ENSP00000222212	XP_043890868
122782089	ZFAND6	1501.94	0.887435	0.263372	3.36951	0.000753008	0.0232257	ENSP00000478129	XP_043902228
122765937	UCN3	163.636	0.885803	0.257675	3.43767	0.000586733	0.0197297	ENSP00000369798	XP_043876373
122778213	NKX3-2	102.036	0.885768	0.258851	3.42192	0.000621796	0.0205033	ENSP00000371875	XP_043895783
122777396	PLEKHN1	209.86	0.880507	0.29097	3.02611	0.00247725	0.0466409	ENSP00000368717	XP_043894551
122770449	MSMO1	1011.8	0.87454	0.236942	3.69094	0.000223426	0.0112118	ENSP00000261507	XP_043883246
122779489	FAXDC2	1752.49	0.872854	0.289367	3.01643	0.00255774	0.0473003	ENSP00000320604	XP_043897842
122758431	SH3GLB2	1684.44	0.871559	0.185144	4.70746	2.50823e-06	0.000714749	ENSP00000361640	XP_043868553
122767953	SUN2	1192.69	0.871118	0.288976	3.01449	0.00257408	0.0474379	ENSP00000415588	XP_043879467
122785837	CDIP1	77.1736	0.871086	0.282091	3.08796	0.00201538	0.0411726	ENSP00000455050	XP_043907752
122784478	PAPOLG	2637.93	0.865892	0.258211	3.35343	0.000798179	0.0237817	ENSP00000376716	XP_043905710
122766372	CRACR2A	413.678	0.862663	0.23631	3.65056	0.000261673	0.0122561	ENSP00000409382	XP_043877119
122771337	LDLR	1507.29	0.859388	0.262503	3.27383	0.00106102	0.0281087	ENSP00000252444	XP_043884793
122770048	CEMIP2	3699.91	0.857557	0.266278	3.22054	0.0012795	0.0311153	ENSP00000366243	XP_043882946
122768449	PRKCD	2535.6	0.854439	0.247198	3.4565	0.000547247	0.0189206	ENSP00000499558	XP_043880405
122771206	TRIM39	188.497	0.852658	0.202899	4.20238	2.64126e-05	0.00328207	ENSP00000365847	XP_043884558
122775529	TAT	60.8722	0.849277	0.275945	3.07771	0.002086	0.0419597	ENSP00000348234	XP_043891373
122778308	GPM6A	99.5638	0.846545	0.220995	3.83062	0.000127823	0.00821136	ENSP00000377268	XP_043895982
122779547	GRM5	678.003	0.843598	0.163216	5.16858	2.35876e-07	0.000143967	ENSP00000405690	XP_043897952
122773979	REM2	431.527	0.838297	0.258807	3.23908	0.00119915	0.0300829	ENSP00000267396	XP_043888952
122781943	ANTXR1	101.38	0.831362	0.239789	3.46705	0.000526204	0.0185062	ENSP00000301945	XP_043902003
122780208	NECTIN3	371.424	0.830187	0.232555	3.56985	0.00035718	0.0149448	ENSP00000418070	XP_043899002
122765433	IGFBP5	5023.11	0.827764	0.259881	3.18517	0.00144671	0.0337418	ENSP00000233813	XP_043875620
122782301	MACROH2A2	1151.28	0.821654	0.181943	4.51599	6.30216e-06	0.00140078	ENSP00000362352	XP_043902540
122786748	pkhd1l1	1332.16	0.821183	0.274478	2.99179	0.00277344	0.0494696	ENSP00000367655	XP_043909149
122775869	SLC27A2	158.105	0.820577	0.23804	3.44723	0.000566372	0.0193376	ENSP00000267842	XP_043892007
122782041	SMOC2	480.17	0.818605	0.237374	3.44858	0.000563532	0.0192999	ENSP00000346537	XP_043902161
122777824	CYP2J2	757.512	0.813439	0.244757	3.32346	0.000889079	0.0251739	ENSP00000360247	XP_043895245
122768193	IHO1	1437.34	0.811654	0.25649	3.16446	0.00155369	0.0351242	ENSP00000407837	XP_043879943
122766403	GUCA1A	181.682	0.811058	0.156663	5.17707	2.25392e-07	0.000143967	ENSP00000362049	XP_043877169
122765055	VGLL3	173.264	0.808179	0.202851	3.98409	6.77384e-05	0.00551509	ENSP00000381436	XP_043875055
122769479	SH2D1B	589.179	0.807615	0.254956	3.16766	0.00153669	0.0350317	ENSP00000356906	XP_043881967
122779880	usp28	4398.47	0.807256	0.258555	3.12219	0.00179512	0.0382772	ENSP00000513009	XP_043898470
122769782	GDA	948.694	0.805781	0.240747	3.347	0.000816912	0.0239861	ENSP00000436619	XP_043882550
122765845	DDIT4L	1336.7	0.803841	0.208053	3.86364	0.000111709	0.00759566	ENSP00000354830	XP_043876223
122780236	LRRC32	2260.02	0.801676	0.232435	3.44903	0.000562606	0.0192979	ENSP00000385766	XP_043899032
122781457	PDE6C	291.758	0.80039	0.238443	3.35673	0.000788697	0.0237116	ENSP00000360502	XP_043901071
122778005	CHRNB2	225.753	0.797466	0.248025	3.21526	0.00130326	0.0314865	ENSP00000489703	XP_043895441
122776135	OPN1LW	60.0717	0.788422	0.253794	3.10655	0.00189285	0.0395358	ENSP00000358967	XP_043892454
122776587	WNT10B	607.468	0.782952	0.252981	3.0949	0.00196879	0.0405564	ENSP00000301061	XP_043893104
122771515	RHBDL3	494.672	0.782518	0.212878	3.6759	0.000237008	0.0115273	ENSP00000466508	XP_043885071
122774552	ABHD3	468.793	0.782381	0.261523	2.99163	0.00277493	0.0494696	ENSP00000289119	XP_043889921
122778598	ARR3	177.166	0.782171	0.224024	3.49146	0.000480388	0.0176198	ENSP00000363619	XP_043896579
122779771	SPART	151.273	0.781221	0.204211	3.82556	0.000130474	0.00825924	ENSP00000473599	XP_043898304
122769426	CMYA5	572.657	0.779165	0.208569	3.73577	0.000187141	0.010296	ENSP00000394770	XP_043881882
122770721	NID1	2938.77	0.777839	0.239107	3.25311	0.00114151	0.0291302	ENSP00000264187	XP_043883719
122769550	IL6ST	352.676	0.777744	0.213507	3.64271	0.000269781	0.0124666	ENSP00000513857	XP_043882084
122760453	ZNF804A	112.754	0.776556	0.233751	3.32214	0.000893288	0.0252289	ENSP00000303252	XP_043871483
122760533	GPR143	464.748	0.770224	0.254526	3.02611	0.00247719	0.0466409	ENSP00000417161	XP_043871553
122764921	TSPEAR	478.224	0.766538	0.2486	3.08342	0.00204639	0.041519	ENSP00000321987	XP_043874862
122784462	ESRRG	528.869	0.765002	0.205779	3.71759	0.000201132	0.0107724	ENSP00000493776	XP_043905689
122761026	GRIP1	2677.71	0.764535	0.176725	4.32613	1.51754e-05	0.00229458	ENSP00000352780	XP_043872180
122784250	DSE	197.167	0.761587	0.219791	3.46505	0.000530134	0.0185564	ENSP00000494147	XP_043905347
122785014	cpb1	63.7459	0.759682	0.239188	3.17609	0.00149273	0.0344179	ENSP00000282957	XP_043906535
122758733	SEC14L2	209.839	0.755988	0.247436	3.05529	0.0022484	0.0437611	ENSP00000478755	XP_043868967
122780740	LRRC39	128.078	0.755926	0.251812	3.00194	0.00268263	0.0487147	ENSP00000344470	XP_043899892
122772955	FOS	244.98	0.75426	0.235257	3.20611	0.00134544	0.032156	ENSP00000306245	XP_043887213
122771072	PROM1	2842.56	0.753907	0.229505	3.28493	0.00102009	0.0274832	ENSP00000443620	XP_043884324
122781349	DNAI3	1052.31	0.75345	0.233189	3.23107	0.0012333	0.0305262	ENSP00000294664	XP_043900938
122780389	B3GNT7	535.734	0.751188	0.194235	3.86743	0.00010999	0.00754554	ENSP00000287590	XP_043899228
122761647	NUGGC	475.478	0.749388	0.220777	3.39432	0.000687988	0.0219505	ENSP00000408697	XP_043872794
122776531	USP3	3308.25	0.747782	0.129651	5.76765	8.0386e-09	1.31633e-05	ENSP00000369681	XP_043893064
122769804	RAD9B	583.973	0.74768	0.213377	3.50403	0.000458269	0.0172351	ENSP00000386434	XP_043882582
122780245	PCOLCE	1800.43	0.747214	0.163715	4.56411	5.01619e-06	0.00117363	ENSP00000223061	XP_043899047
122768789	PECR	2113.16	0.741609	0.201202	3.68589	0.000227909	0.0113327	ENSP00000265322	XP_043880946
122787019	DCK	836.943	0.738389	0.220544	3.34803	0.000813869	0.0239608	ENSP00000286648	XP_043909489
122758322	CEL	97.8617	0.736184	0.23524	3.1295	0.00175105	0.0376533	ENSP00000361151	XP_043868351
122760246	ZNF160	1907.88	0.732601	0.239724	3.05602	0.00224296	0.0437479	ENSP00000470573	XP_043871264
122772401	STARD5	2840.07	0.731525	0.175523	4.16768	3.07719e-05	0.00354387	ENSP00000304032	XP_043886355
122780171	PPP3CA	125.782	0.72819	0.225356	3.23129	0.00123232	0.0305262	ENSP00000378323	XP_043898947
122776100	CALD1	2386.02	0.723629	0.200686	3.60577	0.000311223	0.0138628	ENSP00000393621	XP_043892413
122786436	NLRP12	267.538	0.72179	0.178168	4.05117	5.09618e-05	0.00456745	ENSP00000375653	XP_043908670
122785045	tnfaip6	253.945	0.718124	0.204276	3.51547	0.000438984	0.0167651	ENSP00000243347	XP_043906583
122758041	UNC13B	2544.14	0.715344	0.218195	3.27846	0.00104374	0.0278502	ENSP00000479261	XP_043867784
122771480	XYLT1	1010.68	0.712781	0.199535	3.57222	0.000353972	0.0148729	ENSP00000261381	XP_043885009
122780094	MAP6	1736.16	0.71232	0.23367	3.0484	0.0023006	0.0444656	ENSP00000415108	XP_043898816
122784319	msgn1	83.7188	0.710704	0.191868	3.70413	0.000212119	0.0110675	ENSP00000281047	XP_043905469
122773824	SEBOX	280.117	0.710132	0.19772	3.5916	0.00032865	0.0143281	ENSP00000444503	XP_043888705
122776171	TP53I11	4121.07	0.702568	0.186607	3.76497	0.00016657	0.00963903	ENSP00000309532	XP_043892502
122774991	THSD7A	5631.08	0.702342	0.17492	4.01523	5.93875e-05	0.00503819	ENSP00000406482	XP_043890580
122781475	ARHGAP19	3995.3	0.700557	0.182752	3.83338	0.000126396	0.00816687	ENSP00000473567	XP_043901092
122768365	KAZN	442.474	0.696744	0.179471	3.88221	0.000103513	0.00721246	ENSP00000490958	XP_043880231
122776030	DENND2A	4854.07	0.696703	0.220208	3.16384	0.00155704	0.0351242	ENSP00000442245	XP_043892291
122760569	DDR2	1631.06	0.694108	0.163431	4.24711	2.16549e-05	0.00281834	ENSP00000356899	XP_043871645
122771270	EVPL	345.741	0.691627	0.159129	4.34632	1.38438e-05	0.00217964	ENSP00000301607	XP_043884673
122780601	NFIL3	642.807	0.688842	0.223609	3.08056	0.00206611	0.0416728	ENSP00000297689	XP_043899603
122775841	OVCH2	1451.64	0.687665	0.196426	3.50088	0.000463723	0.0172649	ENSP00000484790	XP_043891977
122786409	nfe2l3	5070.42	0.686182	0.20324	3.37621	0.000734918	0.0229008	ENSP00000350072	XP_043908630
122769447	ADAMTS3	501.881	0.685007	0.190911	3.5881	0.000333094	0.0143872	ENSP00000480055	XP_043881907
122774158	CLPTM1L	808.566	0.682279	0.199793	3.41493	0.000637987	0.0207926	ENSP00000313854	XP_043889150
122778401	CD40	211.617	0.679451	0.165054	4.11654	3.8461e-05	0.0038793	ENSP00000361359	XP_043896203
122781468	ARHGEF33	80.5835	0.672403	0.212383	3.16599	0.00154557	0.035081	ENSP00000381780	XP_043901085
122760880	TRMT1	11188	0.672171	0.213448	3.14911	0.00163768	0.0362919	ENSP00000466967	XP_043872008
122766249	TTC5	2407.27	0.663939	0.182114	3.64574	0.000266628	0.0123982	ENSP00000258821	XP_043876894
122770860	MND1	2632.59	0.656878	0.163241	4.02397	5.72264e-05	0.00494765	ENSP00000240488	XP_043883963
122759283	KCNH4	659.76	0.655781	0.184181	3.56052	0.000370118	0.0152432	ENSP00000264661	XP_043869978
122786158	TUBB	1353.29	0.655252	0.191759	3.41705	0.000633027	0.0207526	ENSP00000339001	XP_043908152
122766250	CCNB1IP1	3042.97	0.651521	0.20871	3.12165	0.00179839	0.0382772	ENSP00000381229	XP_043876895
122781596	SLC8A1	2161.71	0.651463	0.181766	3.58407	0.000338279	0.0144873	ENSP00000385678	XP_043901305
122777651	COL9A3	2058.58	0.649557	0.185124	3.50876	0.000450195	0.0169889	ENSP00000496793	XP_043894945
122766453	NET1	2033.93	0.647623	0.197773	3.27458	0.00105821	0.0280678	ENSP00000347134	XP_043877254
122770562	SYNPO2	465.172	0.645782	0.202369	3.19111	0.00141729	0.0333002	ENSP00000498985	XP_043883425
122786469	MFSD2A	1294.72	0.645504	0.154601	4.17528	2.9762e-05	0.00351439	ENSP00000361898	XP_043908740
122769081	ZMAT4	1892.24	0.640809	0.194754	3.29036	0.0010006	0.0271224	ENSP00000297737	XP_043881292
122776498	SLC66A2	3625.36	0.632951	0.164996	3.83617	0.000124966	0.00809803	ENSP00000350188	XP_043893015
122781518	CFAP43	2207.55	0.632586	0.178435	3.54519	0.000392331	0.0156559	ENSP00000349568	XP_043901152
122781554	PLAU	142.521	0.631742	0.206396	3.06083	0.00220728	0.0433403	ENSP00000388474	XP_043901216
122759524	SBK1	773.065	0.630873	0.187122	3.37145	0.000747724	0.023115	ENSP00000343248	XP_043870386
122770798	C3	2743.1	0.62862	0.189675	3.31419	0.000919079	0.0256316	ENSP00000245907	XP_043883850
122766248	METTL3	2887.66	0.627204	0.172786	3.62994	0.000283487	0.0129652	ENSP00000298717	XP_043876893
122759505	ST6GALNAC2	13575.9	0.626653	0.192883	3.24887	0.00115863	0.0293648	ENSP00000225276	XP_043870356
122766118	HGFAC	686.437	0.624799	0.152943	4.08518	4.40421e-05	0.00413048	ENSP00000372224	XP_043876691
122776834	SYCP2	7360.62	0.623167	0.157258	3.96269	7.41093e-05	0.00580598	ENSP00000402456	XP_043893512
122775918	IL17RA	1398.5	0.619934	0.140461	4.41356	1.01685e-05	0.00191075	ENSP00000320936	XP_043892087
122760461	BOK	968.153	0.615385	0.176213	3.49229	0.000478907	0.0175945	ENSP00000314132	XP_043871496
122777993	SLC35A4	1206.25	0.615247	0.183053	3.36103	0.000776535	0.0236057	ENSP00000424566	XP_043895423
122768426	ARHGEF3	801.322	0.613859	0.187808	3.26854	0.00108102	0.0284018	ENSP00000420420	XP_043880371
122765800	DEPDC4	1430.37	0.609419	0.202045	3.01626	0.00255914	0.0473003	ENSP00000448385	XP_043876167
122771237	METRNL	521.902	0.608438	0.200668	3.03207	0.00242883	0.0460747	ENSP00000315731	XP_043884611
122774651	VWDE	462.859	0.608198	0.139106	4.3722	1.23003e-05	0.00207121	ENSP00000275358	XP_043890047
122767601	RACGAP1	814.231	0.605133	0.141028	4.29087	1.77971e-05	0.00247234	ENSP00000449370	XP_043878912
122766034	MAD2L1	4060.35	0.603901	0.153839	3.92554	8.65338e-05	0.00647605	ENSP00000296509	XP_043876550
122758749	RGS3	3427.64	0.603525	0.180558	3.34255	0.000830129	0.0240878	ENSP00000479017	XP_043869010
122765030	DNAH7	4238.49	0.602692	0.201269	2.99447	0.00274926	0.0494	ENSP00000311273	XP_043874995
122782653	RBP1	474.386	0.602013	0.179983	3.34484	0.000823301	0.0240151	ENSP00000232219	XP_043903023
122761797	ARHGAP40	2545.2	0.601158	0.172883	3.47725	0.00050659	0.01822	ENSP00000362442	XP_043872965
122768072	PTGIS	130.218	0.598734	0.17105	3.50034	0.000464659	0.0172709	ENSP00000244043	XP_043879702
122785032	igf2bp1	4123.7	0.597659	0.190154	3.14303	0.00167209	0.0366607	ENSP00000290341	XP_043906524
122768761	WNT7A	190.119	0.594206	0.162181	3.66384	0.000248458	0.0118508	ENSP00000285018	XP_043880906
122781613	MUC2	6152.74	0.594104	0.17394	3.41556	0.000636506	0.020779	ENSP00000502432	XP_043901345
122775674	HYDIN	11725.2	0.593207	0.144236	4.11276	3.90949e-05	0.0038793	ENSP00000377197	XP_043891690
122761954	COL24A1	1582.92	0.592326	0.157706	3.75589	0.00017273	0.00989561	ENSP00000359603	XP_043873082
122781925	NCAPD3	1219.08	0.589642	0.197024	2.99274	0.00276487	0.0494696	ENSP00000508707	XP_043901973
122771268	PANX1	609.139	0.589218	0.19119	3.08185	0.0020572	0.0415686	ENSP00000227638	XP_043884670
122765276	PTPRN	947.555	0.583814	0.164778	3.54304	0.000395536	0.0157273	ENSP00000392598	XP_043875377
122782864	ATL1	397.449	0.583564	0.115522	5.05154	4.38268e-07	0.000211769	ENSP00000351155	XP_043903363
122766448	CALU	2695.03	0.582971	0.171989	3.38959	0.00069997	0.0221312	ENSP00000408838	XP_043877235
122776197	FAM185A	1960.71	0.581986	0.190567	3.05398	0.00225827	0.0438764	ENSP00000395340	XP_043892543
122762309	MUC13	392.629	0.572678	0.170996	3.34907	0.000810831	0.023934	ENSP00000485028	XP_043873440
122765527	BUB1B	6287.51	0.572668	0.18203	3.14601	0.00165512	0.0364964	ENSP00000287598	XP_043875765
122784002	GPHN	1416.02	0.569581	0.175947	3.23724	0.00120693	0.030201	ENSP00000312771	XP_043904948
122777897	GRM4	712.557	0.567886	0.152887	3.71441	0.000203681	0.0108048	ENSP00000440556	XP_043895366
122771565	KLHL5	3730.47	0.567563	0.119886	4.73418	2.19939e-06	0.000667999	ENSP00000423897	XP_043885129
122765495	LRP2	5483.21	0.566856	0.169184	3.35053	0.000806579	0.0238908	ENSP00000496870	XP_043875703
122758482	SLC26A2	279.602	0.565246	0.160651	3.51848	0.000434031	0.0167318	ENSP00000286298	XP_043868635
122784679	KDELR2	2783.17	0.563589	0.166427	3.38641	0.000708135	0.0223258	ENSP00000258739	XP_043905921
122770183	WDR54	2934.03	0.560436	0.173169	3.23635	0.00121068	0.0302019	ENSP00000006526	XP_043883133
122766066	ASIC2	528.573	0.558917	0.183763	3.04151	0.00235397	0.0451185	ENSP00000225823	XP_043876622
122778561	LRRN4	1505.78	0.558222	0.159074	3.50919	0.000449477	0.0169889	ENSP00000368135	XP_043896514
122776704	HES1	418.267	0.556843	0.1697	3.28135	0.00103313	0.0276668	ENSP00000232424	XP_043893299
122769928	KCNIP3	915.989	0.555955	0.173077	3.21218	0.00131734	0.0317231	ENSP00000417499	XP_043882768
122781693	IDE	22047	0.555242	0.169125	3.28303	0.00102698	0.0275933	ENSP00000503025	XP_043901577
122779844	ABHD11	11810.9	0.553227	0.181576	3.04682	0.0023128	0.0446625	ENSP00000222800	XP_043898430
122765853	SHBG	823.941	0.550073	0.15318	3.59103	0.000329372	0.0143281	ENSP00000369816	XP_043876244
122760615	C1QTNF5	657.563	0.546719	0.159288	3.43227	0.000598552	0.0199162	ENSP00000456533	XP_043871667
122782524	NT5C1A	677.821	0.542757	0.179437	3.02478	0.00248814	0.0467489	ENSP00000235628	XP_043902805
122766939	ACOT11	795.263	0.540949	0.150109	3.60372	0.000313696	0.0138895	ENSP00000340260	XP_043878153
122771607	TMOD1	1880.54	0.53937	0.180023	2.99612	0.00273439	0.0492522	ENSP00000378637	XP_043885211
122759397	BIRC5	952.223	0.537722	0.132621	4.05457	5.02262e-05	0.00454511	ENSP00000324180	XP_043870188
122782799	BICRA	1021.91	0.536719	0.150519	3.56578	0.000362774	0.0150717	ENSP00000480219	XP_043903260
122768291	GRM4	1141.95	0.532676	0.172429	3.08926	0.00200657	0.041083	ENSP00000440556	XP_043880113
122782111	MCM8	6290.16	0.532299	0.168142	3.16577	0.00154674	0.035081	ENSP00000478141	XP_043902257
122776536	TMEM17	868.365	0.531954	0.173054	3.07392	0.00211264	0.0422805	ENSP00000335094	XP_043893074
122783010	PRKCH	1909.36	0.530154	0.172613	3.07134	0.00213099	0.0424043	ENSP00000329127	XP_043903576
122773596	SLC37A4	136.367	0.527918	0.16944	3.11566	0.00183531	0.0387642	ENSP00000495653	XP_043888309
122765521	WDSUB1	489.167	0.526845	0.171491	3.07215	0.00212526	0.0423661	ENSP00000387078	XP_043875756
122767153	ARRB2	886.477	0.526217	0.130352	4.03688	5.41677e-05	0.00477772	ENSP00000269260	XP_043878473
122778718	SLC49A3	3951.41	0.525771	0.163504	3.21564	0.00130154	0.0314792	ENSP00000320234	XP_043896744
122785476	WIPI1	1730.19	0.525424	0.142907	3.67669	0.000236284	0.0115273	ENSP00000262139	XP_043907216
122761148	LRRC4C	962.669	0.525372	0.157381	3.33821	0.000843197	0.0243187	ENSP00000480903	XP_043872274
122785920	SLC6A15	231.363	0.524826	0.165465	3.17182	0.00151486	0.0347128	ENSP00000505286	XP_043907870
122786332	LDLRAP1	2125.18	0.524201	0.172617	3.03678	0.00239118	0.0455837	ENSP00000363458	XP_043908498
122782003	SRBD1	4081.78	0.52364	0.137893	3.79742	0.000146208	0.00876679	ENSP00000263736	XP_043902104
122763004	CCNE2	915.77	0.522118	0.108773	4.80007	1.58608e-06	0.00056861	ENSP00000309181	XP_043874070
122758494	PAPPA	500.934	0.521913	0.166058	3.14296	0.00167247	0.0366607	ENSP00000330658	XP_043868650
122759700	ORMDL3	1898.74	0.520581	0.161368	3.22604	0.00125514	0.0307471	ENSP00000377724	XP_043870660
122760351	PGM2L1	6283.49	0.518311	0.171517	3.02192	0.0025118	0.0469608	ENSP00000298198	XP_043871405
122786625	HOXA3	1172.69	0.515387	0.167939	3.06889	0.00214857	0.0424877	ENSP00000484411	XP_043909001
122773021	PASK	2422.52	0.515163	0.137473	3.74739	0.000178684	0.0100547	ENSP00000441374	XP_043887334
122779810	CHRNA9	3071.4	0.513389	0.120739	4.25207	2.11806e-05	0.00278569	ENSP00000312663	XP_043898383
122779793	PLPPR4	589.824	0.512681	0.170427	3.00822	0.00262782	0.0480334	ENSP00000359204	XP_043898349
122780702	BAG1	3227.63	0.510702	0.152181	3.35589	0.000791091	0.0237295	ENSP00000369026	XP_043899808
122787037	stoml2	11968.1	0.508164	0.151299	3.35868	0.000783162	0.0236513	ENSP00000348886	XP_043909516
122786611	rims3	1023.3	0.50772	0.162731	3.12	0.00180849	0.0383561	ENSP00000361768	XP_043908969
122780833	ASPM	10169.5	0.507329	0.0982127	5.16561	2.39653e-07	0.000143967	ENSP00000505384	XP_043900107
122786510	COL11A2	2823.95	0.498802	0.157422	3.16856	0.00153194	0.0350161	ENSP00000449275	XP_043908807
122774095	DBF4	3550.52	0.498617	0.129035	3.86419	0.000111458	0.00759566	ENSP00000265728	XP_043889037
122785319	prkar1b	6001.73	0.498141	0.114407	4.35411	1.33606e-05	0.00213645	ENSP00000444487	XP_043906995
122782108	DDX43	7522.31	0.4952	0.15754	3.14333	0.00167039	0.0366607	ENSP00000359361	XP_043902250
122781708	EIF2AK2	534.952	0.491688	0.158585	3.10047	0.00193214	0.0400613	ENSP00000506203	XP_043901599
122772315	CCSAP	1229.4	0.490958	0.111263	4.4126	1.02135e-05	0.00191075	ENSP00000355647	XP_043886190
122775448	TUBE1	1430.65	0.490694	0.145019	3.38365	0.000715303	0.022488	ENSP00000357651	XP_043891254
122782938	SLC18B1	360.745	0.490308	0.125469	3.9078	9.31391e-05	0.00674333	ENSP00000275227	XP_043903476
122783408	adck1	1719.66	0.489344	0.149567	3.27175	0.00106884	0.0282807	ENSP00000238561	XP_043904123
122773203	KBTBD3	1435.05	0.484401	0.12868	3.76438	0.00016696	0.00963903	ENSP00000432163	XP_043887638
122777883	EIF4E3	1094.26	0.483589	0.131745	3.67065	0.000241934	0.0116375	ENSP00000393324	XP_043895347
122759541	ARL3	3228.28	0.481897	0.112012	4.30221	1.69105e-05	0.00242034	ENSP00000260746	XP_043870403
122780107	SLC8A3	3570.92	0.48159	0.136392	3.53093	0.000414105	0.0162908	ENSP00000349392	XP_043898847
122769076	PXMP2	878.614	0.480361	0.116719	4.11552	3.86309e-05	0.0038793	ENSP00000321271	XP_043881287
122783087	TTC31	4837.13	0.480292	0.144102	3.33299	0.00085917	0.024641	ENSP00000233623	XP_043903671
122769164	KNTC1	3470.93	0.478563	0.142704	3.35354	0.000797845	0.0237817	ENSP00000328236	XP_043881422
122768399	DNAI1	2238.34	0.476934	0.143601	3.32124	0.000896187	0.0252786	ENSP00000242317	XP_043880316
122768320	PFKFB4	16672.1	0.475311	0.138042	3.44324	0.000574785	0.0194752	ENSP00000232375	XP_043880168
122765883	RNF175	1912.45	0.4751	0.158917	2.98961	0.00279337	0.0497104	ENSP00000340979	XP_043876285
122759957	MYO9B	424.205	0.473479	0.142603	3.32027	0.000899295	0.0253021	ENSP00000380444	XP_043870912
122759358	TMEM101	2722.2	0.47298	0.154695	3.05751	0.00223186	0.0436163	ENSP00000468025	XP_043870105
122777680	NDRG3	9225.47	0.472469	0.144834	3.26213	0.00110578	0.02861	ENSP00000345292	XP_043895012
122783981	PLCB4	1841.94	0.466915	0.137122	3.40512	0.000661353	0.0213042	ENSP00000508726	XP_043904917
122767805	SYCP1	26263.2	0.466771	0.120873	3.86167	0.000112614	0.00763134	ENSP00000480997	XP_043879218
122777663	PHACTR3	577.826	0.463308	0.141133	3.28278	0.0010279	0.0275933	ENSP00000354555	XP_043894969
122775054	FHOD3	3100.49	0.462234	0.139103	3.32295	0.000890714	0.0251882	ENSP00000468163	XP_043890678
122769274	ADGRV1	4594.11	0.46032	0.139803	3.29263	0.000992542	0.0269815	ENSP00000384582	XP_043881625
122773331	HDAC11	606.485	0.45992	0.143092	3.21415	0.00130831	0.0315741	ENSP00000429794	XP_043887869
122759504	AATK	1703.65	0.459545	0.132227	3.47543	0.000510042	0.0182358	ENSP00000324196	XP_043870354
122775923	TNNI1	307.429	0.458887	0.146677	3.12855	0.00175672	0.0376533	ENSP00000477578	XP_043892092
122770675	TDRD7	15859	0.452953	0.114395	3.95955	7.50924e-05	0.00585642	ENSP00000347444	XP_043883600
122778899	HMMR	5879.46	0.452922	0.146307	3.09569	0.00196352	0.0405488	ENSP00000402673	XP_043896984
122771547	INA	994.086	0.45017	0.150135	2.99844	0.00271367	0.0489584	ENSP00000358865	XP_043885109
122768721	ATP2B3	11708.1	0.448676	0.129707	3.45914	0.000541898	0.0187906	ENSP00000343886	XP_043880846
122759594	ADPRH	2277.72	0.448369	0.146934	3.05151	0.00227696	0.0441624	ENSP00000417430	XP_043870460
122785005	CHAF1B	607.091	0.448361	0.12295	3.64669	0.000265641	0.0123982	ENSP00000315700	XP_043906443
122767254	H2AZ1	7667.86	0.445264	0.126574	3.51782	0.000435102	0.0167318	ENSP00000296417	XP_043878605
122785055	xylt2	8883.65	0.445101	0.110499	4.0281	5.62284e-05	0.00489687	ENSP00000017003	XP_043906586
122770488	DNAH6	3412.1	0.443096	0.147547	3.00309	0.00267258	0.0485719	ENSP00000374045	XP_043883305
122786604	trps1	3250.48	0.442923	0.133853	3.30902	0.000936217	0.0259531	ENSP00000428680	XP_043908959
122765556	MXRA5	801.564	0.440363	0.134623	3.27109	0.00107133	0.0282807	ENSP00000217939	XP_043875810
122767658	CDK2	6917.74	0.439649	0.143134	3.07158	0.00212926	0.0424043	ENSP00000266970	XP_043879014
122766029	STMP1	1283.36	0.438136	0.131438	3.3334	0.000857909	0.0246366	ENSP00000425996	XP_043876544
122769896	DNAH10	3537.55	0.437289	0.124179	3.52145	0.000429195	0.0166992	ENSP00000501095	XP_043882721
122773617	TLCD5	1543.67	0.436496	0.140445	3.10794	0.00188396	0.03943	ENSP00000364236	XP_043888346
122771488	TK1	1321.71	0.435124	0.129851	3.35094	0.000805379	0.0238908	ENSP00000301634	XP_043885021
122760288	CALM2	18777.1	0.43482	0.143856	3.02259	0.00250618	0.0469608	ENSP00000272298	XP_043871308
122778997	FCHSD1	790.785	0.434073	0.121145	3.58308	0.000339561	0.0144874	ENSP00000399259	XP_043897113
122770570	NSMCE1	605.902	0.434015	0.142702	3.04142	0.00235468	0.0451185	ENSP00000355077	XP_043883443
122775941	SLC45A3	2275.54	0.431488	0.112705	3.82848	0.000128939	0.00825917	ENSP00000356113	XP_043892127
122781935	RAB11FIP1	8244.73	0.426881	0.132522	3.22121	0.00127651	0.0310766	ENSP00000287263	XP_043901990
122777311	UBE2T	1850.73	0.426873	0.128002	3.33489	0.000853342	0.0245535	ENSP00000494957	XP_043894402
122777668	SUV39H1	2502.6	0.425566	0.117111	3.63387	0.0002792	0.0128218	ENSP00000365877	XP_043894987
122786642	cerkl	573.328	0.418366	0.11242	3.72146	0.000198073	0.0106859	ENSP00000386725	XP_043909029
122784412	knl1	4624.33	0.415731	0.116305	3.57448	0.000350923	0.0147727	ENSP00000432565	XP_043905612
122759294	MSL1	5205.57	0.415038	0.125437	3.30875	0.000937138	0.0259531	ENSP00000381543	XP_043869997
122775504	CEP152	1244.68	0.413244	0.0836418	4.94064	7.78685e-07	0.000326563	ENSP00000370337	XP_043891338
122761493	TBCE	2368.67	0.409117	0.128235	3.19037	0.0014209	0.0333148	ENSP00000494319	XP_043872674
122777057	RNF41	7035.07	0.408543	0.134888	3.02876	0.00245561	0.0464126	ENSP00000447303	XP_043893949
122776594	SUSD3	337.05	0.399592	0.12834	3.11354	0.00184855	0.0388352	ENSP00000364621	XP_043893114
122761368	DUOX1	5513.48	0.397174	0.121844	3.25968	0.00111537	0.0286419	ENSP00000373689	XP_043872525
122784352	RRM2	1116.35	0.396054	0.125117	3.16546	0.00154838	0.0350823	ENSP00000353770	XP_043905530
122775548	MYO5A	4845.11	0.395732	0.111399	3.55239	0.000381755	0.0153766	ENSP00000510378	XP_043891443
122780892	FRYL	14204.4	0.394772	0.120858	3.26642	0.00108918	0.0284165	ENSP00000351113	XP_043900207
122771187	CFAP97	2355.7	0.39242	0.105725	3.71171	0.000205868	0.0108502	ENSP00000409964	XP_043884523
122770200	KLF9	1703.99	0.391967	0.126266	3.10429	0.00190734	0.0397325	ENSP00000366330	XP_043883156
122777984	MTUS1	3235.97	0.391572	0.113951	3.43632	0.000589672	0.0197389	ENSP00000371285	XP_043895406
122758608	MBD2	2846.64	0.390689	0.123599	3.16093	0.00157265	0.0353084	ENSP00000256429	XP_043868806
122771469	EDNRA	1163.47	0.390668	0.124635	3.1345	0.00172147	0.0373662	ENSP00000315011	XP_043884996
122784142	cd164	19588.1	0.389177	0.119337	3.26117	0.00110954	0.02861	ENSP00000314177	XP_043905188
122779348	TOMM40L	441.902	0.389022	0.112777	3.44947	0.000561697	0.0192979	ENSP00000356966	XP_043897492
122783308	atr	2749.81	0.382393	0.0961862	3.97555	7.0216e-05	0.005614	ENSP00000343741	XP_043903962
122785414	dnajc7	6984.5	0.381307	0.122871	3.10331	0.0019137	0.0397902	ENSP00000406463	XP_043907124
122784604	lin9	3967.31	0.381202	0.117616	3.24108	0.00119079	0.0299728	ENSP00000505590	XP_043905873
122767163	SNX15	3084.69	0.381138	0.116724	3.26528	0.00109355	0.0284536	ENSP00000316410	XP_043878487
122771551	WBP1L	2985.48	0.380631	0.116774	3.25954	0.00111593	0.0286419	ENSP00000358905	XP_043885115
122784027	PTK2B	2526.5	0.379733	0.125165	3.03385	0.00241451	0.0459088	ENSP00000332816	XP_043905019
122778546	PMF1	496.743	0.378322	0.121934	3.10268	0.00191779	0.0398381	ENSP00000357260	XP_043896479
122768481	PIP4K2A	15160.3	0.377184	0.0808522	4.66511	3.08455e-06	0.000816193	ENSP00000365757	XP_043880467
122766774	GMPR2	6439.38	0.376981	0.118023	3.19413	0.00140251	0.0331377	ENSP00000392859	XP_043877866
122770973	ATAD5	1861.29	0.376395	0.117918	3.19202	0.00141283	0.0333002	ENSP00000313171	XP_043884146
122771974	MEF2A	1179.97	0.375541	0.122488	3.06594	0.00216987	0.0427569	ENSP00000346389	XP_043885508
122773092	RAB34	634.535	0.374339	0.121939	3.06988	0.00214145	0.0424454	ENSP00000404180	XP_043887421
122777653	OGFR	3022.1	0.373386	0.099739	3.74363	0.00018138	0.0101041	ENSP00000290291	XP_043894950
122765497	TANC2	3156.81	0.372699	0.111449	3.34411	0.000825484	0.0240363	ENSP00000510600	XP_043875707
122765196	DYNLT3	4716.72	0.372624	0.117535	3.17033	0.00152268	0.0348554	ENSP00000367841	XP_043875264
122785559	mmd	2227.15	0.37223	0.104895	3.54861	0.000387267	0.0155153	ENSP00000262065	XP_043907355
122784562	NHSL1	11590.4	0.371767	0.116333	3.1957	0.00139491	0.0330189	ENSP00000344672	XP_043905814
122779398	DNAJB14	4469.23	0.370508	0.10528	3.51925	0.000432766	0.0167289	ENSP00000404381	XP_043897639
122771651	SERHL2	2118.18	0.370257	0.111684	3.31522	0.000915708	0.0256018	ENSP00000331376	XP_043885264
122777463	SDF4	10348.8	0.370025	0.117601	3.14644	0.00165273	0.0364799	ENSP00000353094	XP_043894671
122782918	FERMT2	6037.03	0.367921	0.105088	3.50109	0.000463354	0.0172649	ENSP00000342858	XP_043903442
122778882	UBE2W	6226.46	0.366594	0.119792	3.06026	0.00221142	0.0433832	ENSP00000473561	XP_043896969
122772552	ADAMTSL3	3469.28	0.35931	0.107984	3.32743	0.000876495	0.0249448	ENSP00000456313	XP_043886652
122786569	DYNC1I1	1225.23	0.358771	0.11465	3.12927	0.0017524	0.0376533	ENSP00000412444	XP_043908897
122779690	STC2	3372.05	0.356118	0.1185	3.00522	0.00265393	0.0483119	ENSP00000265087	XP_043898198
122773832	TSKU	1054.07	0.355453	0.112897	3.14847	0.0016413	0.0363358	ENSP00000434847	XP_043888713
122769638	NDUFAF2	1427.14	0.355325	0.106743	3.32878	0.000872269	0.0248563	ENSP00000296597	XP_043882270
122767013	CD99L2	827.505	0.352547	0.100284	3.51549	0.000438937	0.0167651	ENSP00000347275	XP_043878260
122760243	DIP2A	3384.36	0.351887	0.0851654	4.13181	3.59924e-05	0.0038793	ENSP00000392066	XP_043871273
122773466	FAM118B	1983.32	0.351372	0.0976546	3.59811	0.00032054	0.0141643	ENSP00000434952	XP_043888118
122774881	BBS9	1789.93	0.351321	0.117091	3.00042	0.00269606	0.0487594	ENSP00000347182	XP_043890408
122768405	THUMPD3	17564.9	0.348743	0.111545	3.12649	0.00176905	0.0378448	ENSP00000424064	XP_043880320
122772386	UACA	4026.06	0.346373	0.109361	3.16723	0.00153897	0.0350436	ENSP00000369319	XP_043886328
122782571	NUBPL	2683.27	0.342314	0.110996	3.08401	0.00204231	0.041519	ENSP00000281081	XP_043902899
122769211	DIP2C	2316.84	0.340389	0.0967204	3.51931	0.000432665	0.0167289	ENSP00000280886	XP_043881511
122780708	OPA1	8739.97	0.338405	0.102173	3.31209	0.00092602	0.0257928	ENSP00000376232	XP_043899824
122767754	NAA50	7911.53	0.338106	0.0929109	3.63903	0.000273662	0.0125935	ENSP00000240922	XP_043879553
122776876	CDC42	10501.5	0.335296	0.105565	3.1762	0.0014922	0.0344179	ENSP00000512182	XP_043893572
122780999	B4GALT6	2724.49	0.333171	0.104398	3.19137	0.00141602	0.0333002	ENSP00000306459	XP_043900411
122779943	rbm27	8510.78	0.333049	0.0981562	3.39305	0.000691187	0.0219786	ENSP00000475384	XP_043898579
122775164	IBTK	12635.3	0.331453	0.0895603	3.7009	0.000214838	0.0111695	ENSP00000305721	XP_043890889
122769538	ATOSB	4100.53	0.331425	0.101659	3.26016	0.0011135	0.0286419	ENSP00000367819	XP_043882043
122759724	TCF7L2	5493.03	0.329324	0.101198	3.25425	0.00113691	0.029046	ENSP00000358404	XP_043870700
122777425	KIF3B	3917.18	0.328821	0.0649133	5.06555	4.0723e-07	0.000201144	ENSP00000364864	XP_043894596
122768307	USP4	10681.3	0.328156	0.10944	2.99851	0.002713	0.0489584	ENSP00000265560	XP_043880147
122775934	STOML1	2122.35	0.324615	0.106134	3.05853	0.00222425	0.0435581	ENSP00000319323	XP_043892111
122772061	APOL3	3816.4	0.322458	0.0994039	3.24392	0.00117897	0.029786	ENSP00000415779	XP_043885672
122770606	MCRIP2	546.798	0.322276	0.104895	3.07238	0.00212356	0.0423661	ENSP00000305138	XP_043883491
122777059	CD63	9333.08	0.314145	0.0904569	3.47287	0.000514929	0.0183125	ENSP00000447730	XP_043893951
122773786	CLPTM1	7184.57	0.307436	0.0823795	3.73195	0.000190004	0.0103764	ENSP00000336994	XP_043888635
122785112	HLF	2478.7	0.305682	0.0816387	3.74432	0.00018088	0.0101015	ENSP00000226067	XP_043906682
122779606	RPS6KB1	1339.97	0.301134	0.0606134	4.96811	6.76096e-07	0.000300552	ENSP00000225577	XP_043898050
122779851	TAF9	2919.64	0.300808	0.0971793	3.09539	0.00196555	0.0405488	ENSP00000425944	XP_043898437
122776249	PDE3A	7288.88	0.299422	0.0801889	3.73396	0.000188493	0.0103448	ENSP00000351957	XP_043892624
122768064	PATZ1	3238.14	0.299396	0.088515	3.38243	0.000718475	0.0225559	ENSP00000266269	XP_043879691
122761792	UQCC1	7690.09	0.299381	0.0943443	3.17329	0.00150723	0.0346446	ENSP00000363506	XP_043872957
122758732	TMEM230	1462.41	0.29903	0.0998844	2.99376	0.00275563	0.0494659	ENSP00000202834	XP_043868965
122758418	FECH	6478.63	0.296496	0.0943901	3.14117	0.00168272	0.0367766	ENSP00000262093	XP_043868525
122774331	UBE2E2	3629.24	0.296378	0.0987561	3.00111	0.00268997	0.0487461	ENSP00000379931	XP_043889414
122785247	dnmt1	7411.35	0.29583	0.0675503	4.3794	1.19004e-05	0.00205047	ENSP00000352516	XP_043906907
122783039	DLL4	5052.27	0.29311	0.0967755	3.02876	0.00245563	0.0464126	ENSP00000249749	XP_043903613
122777357	MYBL2	4321.97	0.289097	0.0933	3.09857	0.00194454	0.0402809	ENSP00000217026	XP_043894472
122779774	C21orf91	3274.38	0.285247	0.0901727	3.16334	0.0015597	0.0351242	ENSP00000284881	XP_043898316
122777677	KCTD6	1939.63	0.281852	0.0904138	3.11736	0.00182479	0.038665	ENSP00000347188	XP_043895003
122759085	FANCB	1745.64	0.271077	0.0795285	3.40855	0.000653088	0.0211161	ENSP00000512578	XP_043869551
122772461	PKM	16559.7	0.269936	0.0851965	3.16839	0.00153285	0.0350161	ENSP00000513903	XP_043886472
122769557	LMAN2L	4380.94	0.263797	0.0850014	3.10345	0.00191281	0.0397902	ENSP00000264963	XP_043882107
122762437	APAF1	2748.51	0.263746	0.087903	3.00042	0.00269603	0.0487594	ENSP00000448165	XP_043873551
122758171	EDEM3	3880.46	0.263497	0.0874596	3.01278	0.00258864	0.0474733	ENSP00000356482	XP_043868072
122758707	DOLPP1	2625.31	0.262878	0.0804093	3.26925	0.00107834	0.0283649	ENSP00000361625	XP_043868929
122787082	pbdc1	1387.58	0.262169	0.0769687	3.40618	0.000658789	0.0212524	ENSP00000362456	XP_043909587
122760877	NACC1	1359.92	0.257055	0.0721884	3.56088	0.000369608	0.0152432	ENSP00000514870	XP_043872000
122784064	naa30	8203.18	0.250266	0.0832864	3.00489	0.00265678	0.0483242	ENSP00000452521	XP_043905074
122773248	SMC4	7115.07	0.245207	0.069138	3.54662	0.000390202	0.015599	ENSP00000341382	XP_043887698
122771686	ZNF16	1639.17	0.24397	0.0768261	3.17562	0.00149518	0.0344387	ENSP00000484504	XP_043885329
122786153	vps28	4437.81	0.236697	0.0785308	3.01406	0.00257776	0.0474379	ENSP00000292510	XP_043908147
122781206	UBXN6	5419.71	0.234962	0.0728792	3.22398	0.0012642	0.0308446	ENSP00000301281	XP_043900703
122766007	PPP6R2	13573.7	0.20177	0.0598059	3.37374	0.000741544	0.0229879	ENSP00000478417	XP_043876513
122778384	TSPAN17	7017.98	0.187209	0.0587547	3.18627	0.00144118	0.0336482	ENSP00000422053	XP_043896172
122778189	FAM13B	12523.8	0.154539	0.0489801	3.15515	0.00160417	0.0357633	ENSP00000509788	XP_043895762
122784040	lats1	3616.24	-0.155808	0.0515852	-3.0204	0.00252438	0.0470245	ENSP00000253339	XP_043905031
122785877	poldip3	5462.35	-0.157502	0.0448643	-3.51064	0.000447026	0.0169268	ENSP00000252116	XP_043907808
122767722	DVL3	4374.03	-0.161629	0.0508134	-3.18084	0.00146851	0.0341072	ENSP00000316054	XP_043879114
122774835	ZDHHC3	1843.22	-0.169276	0.0536177	-3.1571	0.00159345	0.0356798	ENSP00000395502	XP_043890314
122776153	TAF3	4783.79	-0.175869	0.0572202	-3.07355	0.00211526	0.0422805	ENSP00000340271	XP_043892477
122777796	FAM50A	3922.18	-0.185263	0.0571935	-3.23922	0.00119856	0.0300829	ENSP00000377225	XP_043895213
122759022	BECN1	4424.66	-0.185465	0.0587794	-3.15527	0.00160351	0.0357633	ENSP00000465364	XP_043869418
122768214	RAB7A	10724	-0.185479	0.0615952	-3.01126	0.00260169	0.047627	ENSP00000502088	XP_043879977
122758081	PRRC2B	24720.6	-0.1874	0.0554403	-3.38021	0.000724304	0.0227068	ENSP00000508048	XP_043867886
122780806	TAB3	4666.37	-0.188577	0.0512936	-3.67642	0.000236528	0.0115273	ENSP00000368212	XP_043900063
122777874	NAA10	5945.73	-0.190036	0.0562816	-3.37653	0.000734064	0.0229008	ENSP00000417763	XP_043895326
122780805	HNRNPM	15375.3	-0.193879	0.0610011	-3.17829	0.00148148	0.0342653	ENSP00000325376	XP_043900058
122776220	NAT10	4355.68	-0.196384	0.063989	-3.06903	0.00214752	0.0424877	ENSP00000257829	XP_043892578
122761369	RFX7	4607.75	-0.1966	0.061507	-3.19638	0.00139164	0.0329766	ENSP00000453281	XP_043872527
122784345	CPSF3	4531.08	-0.198354	0.062632	-3.16697	0.00154036	0.0350436	ENSP00000238112	XP_043905518
122785334	nol12	1587.13	-0.200161	0.0618997	-3.23364	0.00122224	0.0303879	ENSP00000477208	XP_043907014
122785632	ACO2	3660.12	-0.200237	0.0605434	-3.30733	0.000941906	0.0260071	ENSP00000216254	XP_043907456
122773633	TBL1XR1	3665.61	-0.202898	0.0651577	-3.11395	0.001846	0.0388352	ENSP00000387849	XP_043888377
122761274	AGPS	6014.69	-0.205701	0.063364	-3.24634	0.00116898	0.0295932	ENSP00000264167	XP_043872395
122783645	YY1	6363.33	-0.205762	0.060622	-3.39419	0.000688328	0.0219505	ENSP00000262238	XP_043904357
122770870	ZNF638	7682.52	-0.206851	0.0636512	-3.24976	0.00115504	0.0293648	ENSP00000388164	XP_043883986
122776146	SLC25A44	2596.54	-0.207695	0.0664111	-3.12741	0.00176353	0.037763	ENSP00000352497	XP_043892469
122774310	EBAG9	3366.49	-0.208027	0.0633063	-3.28603	0.00101608	0.0274127	ENSP00000477645	XP_043889392
122766786	SCAF11	4620.82	-0.208742	0.0645341	-3.23459	0.00121817	0.0303207	ENSP00000358374	XP_043877884
122773183	BICRA	7163.5	-0.21068	0.0673256	-3.12927	0.00175242	0.0376533	ENSP00000480219	XP_043887585
122774816	ADAR	14803.5	-0.210702	0.0526378	-4.00285	6.25832e-05	0.00524919	ENSP00000431794	XP_043890287
122761109	ZCCHC9	2571.38	-0.213884	0.0523093	-4.08883	4.33551e-05	0.00411817	ENSP00000412637	XP_043872244
122760032	DNAJC1	1875.72	-0.2156	0.0675552	-3.19147	0.0014155	0.0333002	ENSP00000366179	XP_043871045
122780855	ZRANB2	5027.56	-0.21674	0.0599447	-3.61566	0.000299578	0.013452	ENSP00000482026	XP_043900137
122779847	ARFGEF1	6726.73	-0.216851	0.0692442	-3.13169	0.00173803	0.0376155	ENSP00000262215	XP_043898450
122778840	ELP1	4233.24	-0.218764	0.0686476	-3.18676	0.00143874	0.0336266	ENSP00000501722	XP_043896879
122769772	RIOK2	3929.79	-0.221133	0.0659968	-3.35066	0.000806192	0.0238908	ENSP00000283109	XP_043882538
122786783	bop1	6303.68	-0.22123	0.0659546	-3.35428	0.000795709	0.0237817	ENSP00000455106	XP_043909210
122777236	SMC1A	8331.57	-0.221346	0.0724383	-3.05565	0.00224575	0.0437479	ENSP00000323421	XP_043894262
122773860	LAMTOR1	5682.65	-0.221401	0.0721615	-3.06814	0.00215398	0.0425191	ENSP00000278671	XP_043888765
122786515	nelfe	2562.55	-0.222025	0.0687418	-3.22983	0.00123863	0.0305566	ENSP00000364574	XP_043908814
122769982	BAG4	3915.9	-0.222343	0.0605424	-3.67251	0.000240176	0.01158	ENSP00000287322	XP_043882855
122766657	PELP1	6919.73	-0.223853	0.0642382	-3.48474	0.00049262	0.0179537	ENSP00000461625	XP_043877632
122786383	HDAC2	4778.76	-0.224062	0.0693729	-3.22983	0.00123865	0.0305566	ENSP00000430432	XP_043908589
122771020	RPS3A	46891	-0.225247	0.0647178	-3.48045	0.000500579	0.0181286	ENSP00000346050	XP_043884230
122771281	PATL1	6613.93	-0.226205	0.0714931	-3.164	0.00155615	0.0351242	ENSP00000300146	XP_043884691
122768987	RELCH	2556.03	-0.226484	0.0756826	-2.99255	0.0027666	0.0494696	ENSP00000494314	XP_043881202
122779340	IK	8310	-0.228955	0.0734626	-3.11662	0.0018294	0.0387258	ENSP00000396301	XP_043897481
122780881	SCML2	3623.84	-0.230774	0.0644872	-3.5786	0.000345435	0.0146247	ENSP00000251900	XP_043900182
122779190	LIG3	3213.41	-0.232377	0.0666274	-3.48772	0.000487167	0.0178096	ENSP00000367787	XP_043897255
122774117	MRPL51	1757.84	-0.23356	0.0720609	-3.24115	0.0011905	0.0299728	ENSP00000229238	XP_043889075
122776285	PRPF18	4123.74	-0.233747	0.0676653	-3.45446	0.000551402	0.0190016	ENSP00000367835	XP_043892670
122772346	CDC73	6618.81	-0.235387	0.0740517	-3.17868	0.00147948	0.0342549	ENSP00000356405	XP_043886258
122784754	znf598	4416.3	-0.237078	0.0791699	-2.99455	0.00274851	0.0494	ENSP00000455308	XP_043906014
122767018	HSP90AB1	247779	-0.24004	0.0615326	-3.90103	9.57853e-05	0.00689003	ENSP00000481908	XP_043878277
122786514	ZBTB12	2479.2	-0.24183	0.0786517	-3.07469	0.0021072	0.0422702	ENSP00000364677	XP_043908813
122778711	SEC24B	7755.53	-0.242155	0.0752399	-3.21843	0.00128893	0.0312524	ENSP00000265175	XP_043896734
122770075	RASA1	5217.2	-0.242375	0.0722761	-3.35346	0.000798082	0.0237817	ENSP00000411221	XP_043882980
122778912	KDM2A	16434.1	-0.242522	0.0736822	-3.29146	0.000996689	0.0270493	ENSP00000432786	XP_043897001
122760901	WDFY1	2434.48	-0.243118	0.065812	-3.69413	0.00022064	0.0111712	ENSP00000233055	XP_043872032
122762215	HEATR1	10684.5	-0.24345	0.0689921	-3.52867	0.000417652	0.0163724	ENSP00000355541	XP_043873372
122783948	map3k7	6081.2	-0.244475	0.0720072	-3.39515	0.000685914	0.0219364	ENSP00000515074	XP_043904866
122758390	YTHDC1	14637.4	-0.244661	0.0752937	-3.24943	0.00115637	0.0293648	ENSP00000339245	XP_043868480
122769421	ATAD1	2069.93	-0.245984	0.0731936	-3.36073	0.00077736	0.0236057	ENSP00000339016	XP_043881876
122759208	ZNF879	1865.87	-0.246869	0.069833	-3.53514	0.000407563	0.0160904	ENSP00000414887	XP_043869817
122781981	PCCA	5206.51	-0.248457	0.0678572	-3.66147	0.000250771	0.0118734	ENSP00000365462	XP_043902064
122767175	DERA	2619.14	-0.250399	0.0723501	-3.46094	0.000538298	0.0187074	ENSP00000416583	XP_043878500
122777367	KIAA2013	6798.13	-0.250447	0.0775388	-3.22995	0.00123811	0.0305566	ENSP00000480577	XP_043894491
122768630	ATF7	1970.6	-0.252102	0.080536	-3.1303	0.00174631	0.0376533	ENSP00000387406	XP_043880680
122772150	SPATA5L1	1376.93	-0.252421	0.0569875	-4.42941	9.44905e-06	0.00185862	ENSP00000305494	XP_043885815
122778537	EIF3F	10787.4	-0.253152	0.0717316	-3.52916	0.000416888	0.0163713	ENSP00000499218	XP_043896469
122775642	C15orf39	7482.01	-0.254751	0.0758983	-3.35648	0.000789426	0.0237116	ENSP00000378438	XP_043891636
122767899	R3HDM2	6748.97	-0.254853	0.0751785	-3.38997	0.000698996	0.0221312	ENSP00000385169	XP_043879393
122761524	ZNF654	12486.2	-0.255079	0.0839924	-3.03693	0.00239001	0.0455837	ENSP00000490842	XP_043872702
122776145	POLR3B	4285.88	-0.256032	0.0733558	-3.49028	0.000482511	0.0176685	ENSP00000228347	XP_043892467
122786632	hsf1	6359.28	-0.256495	0.0614009	-4.17738	2.9489e-05	0.00351439	ENSP00000431512	XP_043909015
122779280	RPL5	7074.41	-0.256562	0.0780672	-3.28642	0.00101468	0.0274127	ENSP00000359345	XP_043897391
122758312	TSC1	7674.89	-0.257214	0.0750349	-3.42792	0.000608225	0.0201444	ENSP00000495158	XP_043868330
122760983	MRPS9	3544.4	-0.258438	0.0665616	-3.88269	0.000103307	0.00721246	ENSP00000258455	XP_043872129
122779980	PWWP2A	4926.89	-0.258595	0.0855418	-3.02303	0.00250257	0.0469608	ENSP00000428143	XP_043898659
122759967	URB1	4622.02	-0.259878	0.0731376	-3.55327	0.000380474	0.0153766	ENSP00000372199	XP_043870930
122778991	HNRNPA0	9694.34	-0.261196	0.0860184	-3.03651	0.00239332	0.0455837	ENSP00000316042	XP_043897108
122765099	ZNF585A	4198.16	-0.262045	0.0805716	-3.25232	0.00114466	0.029177	ENSP00000292841	XP_043875115
122758872	BCCIP	1090.87	-0.265072	0.0736892	-3.59716	0.000321714	0.014188	ENSP00000278100	XP_043869190
122771887	OGFOD1	1862.53	-0.26574	0.0762594	-3.48468	0.000492722	0.0179537	ENSP00000457258	XP_043885387
122775574	EEA1	3842.79	-0.265834	0.0787796	-3.37439	0.000739783	0.0229653	ENSP00000317955	XP_043891491
122772001	SERF2	4166.8	-0.268533	0.0793157	-3.38562	0.000710176	0.0223585	ENSP00000400178	XP_043885549
122786599	dync1li1	3663.18	-0.269407	0.0804673	-3.34803	0.000813892	0.0239608	ENSP00000273130	XP_043908947
122781810	PPRC1	7402.19	-0.270441	0.0828327	-3.26491	0.00109499	0.0284536	ENSP00000359029	XP_043901772
122768056	NOP56	14966.1	-0.271561	0.071337	-3.80674	0.000140812	0.00859004	ENSP00000370589	XP_043879678
122776468	UTP4	5923.34	-0.273953	0.0630496	-4.34504	1.39249e-05	0.00217964	ENSP00000327179	XP_043892958
122783377	dkc1	6715.51	-0.274151	0.0775375	-3.53571	0.000406673	0.0160839	ENSP00000358563	XP_043904080
122760211	BPTF	19024.1	-0.275468	0.077447	-3.55685	0.000375324	0.015307	ENSP00000440854	XP_043871237
122769642	C9orf78	3300.96	-0.275664	0.0822803	-3.35031	0.000807215	0.0238908	ENSP00000361524	XP_043882283
122767113	TMPO	3695.92	-0.275822	0.07682	-3.5905	0.000330048	0.0143281	ENSP00000376773	XP_043878407
122776766	WDR6	2526.09	-0.276395	0.088547	-3.12146	0.0017996	0.0382772	ENSP00000484799	XP_043893397
122787090	ZFP2	997.209	-0.27742	0.0869464	-3.1907	0.00141928	0.0333118	ENSP00000430531	XP_043909596
122776004	FNBP4	14124.2	-0.278206	0.0800725	-3.47442	0.000511951	0.0182358	ENSP00000263773	XP_043892234
122782052	NOLC1	8021.1	-0.278458	0.0881609	-3.15852	0.00158575	0.0355666	ENSP00000474710	XP_043902181
122774607	CIC	13425.9	-0.279064	0.0912376	-3.05865	0.00222339	0.0435581	ENSP00000505728	XP_043889977
122786009	otud6b	941.253	-0.279193	0.0915323	-3.05021	0.00228679	0.0443142	ENSP00000384190	XP_043907933
122783333	nol10	2697.41	-0.279195	0.089873	-3.10655	0.00189283	0.0395358	ENSP00000371101	XP_043904001
122765367	TENT5C	5225.39	-0.279323	0.0926746	-3.01401	0.00257817	0.0474379	ENSP00000358458	XP_043875529
122778103	EEF1G	44838.6	-0.280347	0.0858809	-3.26437	0.00109708	0.0284536	ENSP00000331901	XP_043895624
122779603	USPL1	11313.8	-0.281245	0.0783205	-3.59094	0.000329483	0.0143281	ENSP00000255304	XP_043898045
122764036	clasp1	6283.13	-0.281291	0.0876747	-3.20834	0.00133502	0.0320102	ENSP00000512981	XP_043874400
122768469	TSEN2	2076.52	-0.281961	0.078647	-3.58514	0.000336894	0.0144646	ENSP00000392029	XP_043880445
122760706	BRD4	9738.98	-0.284303	0.0870386	-3.2664	0.00108925	0.0284165	ENSP00000470481	XP_043871797
122774732	BCKDHB	4021.06	-0.284387	0.0696767	-4.08152	4.47423e-05	0.00417852	ENSP00000318351	XP_043890157
122759365	R3HDM1	9439.75	-0.284727	0.0909506	-3.13057	0.00174469	0.0376533	ENSP00000506980	XP_043870171
122758039	SURF2	1705.25	-0.284753	0.0838313	-3.39674	0.00068193	0.0218821	ENSP00000361032	XP_043867777
122779001	UVSSA	1055.85	-0.285522	0.0820244	-3.48093	0.00049967	0.0181286	ENSP00000421741	XP_043897122
122785450	cog1	4085.03	-0.286514	0.0745593	-3.84276	0.000121658	0.00802399	ENSP00000299886	XP_043907179
122759130	STAG2	1347.67	-0.287647	0.0777513	-3.69958	0.000215958	0.0111695	ENSP00000509476	XP_043869659
122772373	TARS1	7258.84	-0.288986	0.0749808	-3.85414	0.000116138	0.00779876	ENSP00000265112	XP_043886305
122781252	FTSJ3	4808.97	-0.28927	0.0627453	-4.61022	4.0224e-06	0.000993398	ENSP00000396673	XP_043900789
122770871	RPTOR	5518.98	-0.28977	0.0924274	-3.13511	0.00171791	0.0373254	ENSP00000513305	XP_043883988
122785089	med25	5176.05	-0.291273	0.0934711	-3.11618	0.00183208	0.0387455	ENSP00000470692	XP_043906639
122773646	ATG16L2	1341.16	-0.291593	0.0796566	-3.66062	0.000251603	0.0118734	ENSP00000326340	XP_043888400
122775620	PDF	848.997	-0.292125	0.0923097	-3.16462	0.00155284	0.0351242	ENSP00000288022	XP_043891592
122781619	RPL22L1	3998.65	-0.293484	0.089453	-3.28087	0.00103487	0.0276799	ENSP00000346080	XP_043901401
122772083	IPO7	17742.2	-0.293573	0.0782073	-3.75378	0.000174186	0.00992271	ENSP00000369042	XP_043885691
122779528	USP25	6479.95	-0.294186	0.0678967	-4.33285	1.47191e-05	0.00228785	ENSP00000383044	XP_043897911
122774094	STX12	1092.27	-0.294563	0.0975309	-3.0202	0.00252608	0.0470245	ENSP00000363054	XP_043889036
122759537	NOP58	6952.7	-0.294909	0.0912667	-3.23129	0.00123232	0.0305262	ENSP00000264279	XP_043870402
122769739	IPO11	5347.6	-0.296132	0.0855685	-3.46076	0.000538658	0.0187074	ENSP00000386992	XP_043882468
122767799	NPEPL1	8281.24	-0.296902	0.0922779	-3.21747	0.00129325	0.0313127	ENSP00000348395	XP_043879206
122762557	E2F6	1271.63	-0.298408	0.0860599	-3.46745	0.000525428	0.0185062	ENSP00000302159	XP_043873704
122766451	LRP6	8004.31	-0.298439	0.0924178	-3.22924	0.00124121	0.0305795	ENSP00000261349	XP_043877251
122771057	RNF31	8453.2	-0.301075	0.0962253	-3.12886	0.00175486	0.0376533	ENSP00000315112	XP_043884302
122758989	PRR12	9436.82	-0.301882	0.0806792	-3.74175	0.000182741	0.0101249	ENSP00000394510	XP_043869361
122783845	RTN4IP1	3264.62	-0.302553	0.0928911	-3.25707	0.0011257	0.0288258	ENSP00000358059	XP_043904672
122760053	NRBF2	1335.11	-0.304083	0.0854464	-3.55876	0.000372613	0.0152806	ENSP00000277746	XP_043871071
122776930	ATP2B3	9881.02	-0.304626	0.0934076	-3.26126	0.00110919	0.02861	ENSP00000343886	XP_043893671
122760267	RPS24	25988.2	-0.304649	0.0885812	-3.43921	0.000583417	0.0196479	ENSP00000494231	XP_043871287
122760331	KDM4C	6719.75	-0.306876	0.0797635	-3.84733	0.000119412	0.00798053	ENSP00000405739	XP_043871373
122774588	DHX16	5049.08	-0.30756	0.0895489	-3.43454	0.000593556	0.0198252	ENSP00000365625	XP_043889934
122785307	mlx	2211.29	-0.307745	0.0818215	-3.76117	0.000169119	0.00973834	ENSP00000416627	XP_043906976
122769124	WDFY3	24356.6	-0.308815	0.0895282	-3.44937	0.000561903	0.0192979	ENSP00000295888	XP_043881358
122784989	PKD1	1770.12	-0.309922	0.0961581	-3.22304	0.00126837	0.0309123	ENSP00000434417	XP_043906417
122762825	DARS1	9278.85	-0.310616	0.095967	-3.23669	0.00120923	0.030201	ENSP00000264161	XP_043873947
122786229	USF2	2763.52	-0.312694	0.0804718	-3.88576	0.000102011	0.00721003	ENSP00000222305	XP_043908314
122773550	EIF2A	3652.44	-0.312996	0.083556	-3.74594	0.000179718	0.0100874	ENSP00000417229	XP_043888247
122785197	TNRC6B	12028.3	-0.313208	0.103285	-3.03247	0.00242558	0.0460747	ENSP00000401946	XP_043906840
122776067	RPS27L	1251.35	-0.314469	0.103272	-3.04504	0.00232649	0.0447031	ENSP00000331019	XP_043892355
122784048	MIDEAS	6125.55	-0.315166	0.0938793	-3.35715	0.000787518	0.0237116	ENSP00000407767	XP_043905046
122785473	snrnp70	21236.9	-0.315316	0.0986048	-3.19778	0.00138491	0.0328873	ENSP00000472998	XP_043907212
122782037	POLR1B	2284.05	-0.315813	0.0984453	-3.208	0.00133661	0.0320139	ENSP00000444136	XP_043902157
122778160	EIF5A	42829.7	-0.315985	0.077197	-4.09322	4.25421e-05	0.00410986	ENSP00000396073	XP_043895722
122773043	TAPBPL	1457.57	-0.31666	0.0899698	-3.51962	0.000432163	0.0167289	ENSP00000266556	XP_043887356
122785448	NBR1	1653.79	-0.316752	0.104964	-3.01771	0.00254691	0.047227	ENSP00000466667	XP_043907174
122777080	NOC2L	7493.83	-0.316796	0.101411	-3.12388	0.00178482	0.0381454	ENSP00000317992	XP_043893991
122767006	CPSF6	11729.9	-0.317295	0.0794383	-3.99423	6.49038e-05	0.00532331	ENSP00000391437	XP_043878247
122772478	CHD9	7868.65	-0.317613	0.0854156	-3.71844	0.000200456	0.0107724	ENSP00000455307	XP_043886508
122779162	SHPK	1292.29	-0.318131	0.0729186	-4.36282	1.28396e-05	0.00209842	ENSP00000225519	XP_043897217
122785139	wbp2nl	8311.99	-0.318595	0.090626	-3.5155	0.000438931	0.0167651	ENSP00000466450	XP_043906729
122783259	NEMF	4132.06	-0.318612	0.0863455	-3.68997	0.000224283	0.0112174	ENSP00000298310	XP_043903902
122781654	LRPPRC	8414.56	-0.319846	0.0723915	-4.41829	9.94851e-06	0.00191075	ENSP00000260665	XP_043901483
122778855	POLR1A	6157	-0.320973	0.0870258	-3.68825	0.000225804	0.0112532	ENSP00000263857	XP_043896894
122769751	ZNF462	3276.66	-0.321133	0.0866409	-3.70649	0.000210153	0.0110167	ENSP00000277225	XP_043882498
122768162	UBAP2	7969.65	-0.323063	0.104682	-3.08613	0.00202783	0.0413511	ENSP00000354039	XP_043879881
122784778	ddx47	2259.69	-0.325009	0.0879011	-3.69743	0.000217789	0.0111695	ENSP00000350698	XP_043906056
122781066	RPL5	47885.8	-0.326617	0.10573	-3.08915	0.00200729	0.041083	ENSP00000359345	XP_043900499
122772009	SENP8	735.038	-0.327146	0.0877486	-3.72822	0.000192839	0.0104798	ENSP00000340505	XP_043885562
122772442	NOB1	4274.49	-0.328586	0.0968568	-3.39249	0.000692603	0.0219921	ENSP00000268802	XP_043886440
122780880	SERBP1	57887.1	-0.331299	0.0862853	-3.83957	0.00012325	0.00808103	ENSP00000360033	XP_043900181
122780767	EEF2	143800	-0.331553	0.0986403	-3.36123	0.00077595	0.0236057	ENSP00000307940	XP_043899962
122784792	ccdc137	3411.93	-0.333308	0.0991221	-3.3626	0.000772119	0.0236057	ENSP00000458884	XP_043906075
122775210	TARS3	3007.29	-0.333798	0.100618	-3.31748	0.000908335	0.0254919	ENSP00000338093	XP_043890959
122775864	TMX3	463.315	-0.333832	0.102155	-3.2679	0.00108349	0.0284165	ENSP00000299608	XP_043892003
122770740	SCRN2	4907.1	-0.334367	0.111394	-3.00167	0.00268506	0.0487191	ENSP00000463411	XP_043883757
122770189	RBM19	4121.95	-0.335568	0.0976396	-3.4368	0.000588633	0.0197338	ENSP00000261741	XP_043883140
122782288	TJAP1	2420.39	-0.336508	0.097908	-3.43698	0.000588231	0.0197338	ENSP00000408769	XP_043902522
122765885	TMEM256	1614.5	-0.336859	0.0809633	-4.16063	3.17365e-05	0.00359961	ENSP00000301939	XP_043876287
122780869	UBE2V2	6923.84	-0.336877	0.106967	-3.14936	0.00163628	0.0362919	ENSP00000428209	XP_043900165
122771173	STX8	1746.5	-0.339314	0.104171	-3.2573	0.00112479	0.0288258	ENSP00000305255	XP_043884494
122758676	RPL17	38465.4	-0.339511	0.0883473	-3.84292	0.00012158	0.00802399	ENSP00000462203	XP_043868891
122773598	RPS25	26560.7	-0.340179	0.0995224	-3.41812	0.000630557	0.0207328	ENSP00000435096	XP_043888311
122777895	PPDPF	13068.6	-0.341528	0.103318	-3.3056	0.000947749	0.0261199	ENSP00000359198	XP_043895363
122776253	MPI	1463.99	-0.342115	0.0986352	-3.46849	0.00052339	0.0184882	ENSP00000318318	XP_043892629
122780953	MCCC2	1091.46	-0.343322	0.0966133	-3.55356	0.000380047	0.0153766	ENSP00000343657	XP_043900332
122766654	KMT2E	13011.1	-0.343513	0.103824	-3.30861	0.000937589	0.0259531	ENSP00000417156	XP_043877627
122773686	NMD3	4653.65	-0.344941	0.102639	-3.36072	0.000777406	0.0236057	ENSP00000419004	XP_043888461
122769388	RFESD	767.229	-0.347131	0.116033	-2.99165	0.00277477	0.0494696	ENSP00000309229	XP_043881835
122774759	MIOS	5613.52	-0.348046	0.0911007	-3.82045	0.000133207	0.00829848	ENSP00000384088	XP_043890201
122765964	RPS4X	62185.7	-0.348288	0.0852164	-4.08709	4.36808e-05	0.00412458	ENSP00000362744	XP_043876423
122758933	WDR49	905.488	-0.349835	0.114729	-3.04924	0.00229421	0.0444194	ENSP00000497120	XP_043869278
122764434	TIMM9	780.136	-0.35057	0.11304	-3.1013	0.00192673	0.0399865	ENSP00000451198	XP_043874501
122775513	KLHDC4	2227.18	-0.351122	0.116184	-3.02213	0.00251006	0.0469608	ENSP00000270583	XP_043891350
122783426	utp25	572.275	-0.3513	0.107218	-3.27651	0.00105098	0.0279428	ENSP00000419005	XP_043904146
122786928	GLCCI1	1513.21	-0.351543	0.0884961	-3.97241	7.11478e-05	0.00564786	ENSP00000223145	XP_043909406
122759057	RPL19	15688.9	-0.352253	0.104801	-3.36114	0.000776208	0.0236057	ENSP00000225430	XP_043869481
122765865	PHACTR4	11250.7	-0.352538	0.0977277	-3.60735	0.000309346	0.0138069	ENSP00000362945	XP_043876268
122768540	ZBTB49	1297.26	-0.353392	0.113492	-3.1138	0.00184697	0.0388352	ENSP00000338807	XP_043880541
122761814	TRIM25	10333.3	-0.354534	0.0958927	-3.6972	0.000217991	0.0111695	ENSP00000445961	XP_043872990
122783885	rps7	50670	-0.355642	0.107841	-3.29782	0.000974369	0.0267044	ENSP00000385286	XP_043904761
122765026	DBI	763.367	-0.356079	0.115186	-3.09135	0.00199247	0.0408925	ENSP00000348116	XP_043874988
122765387	RPL8	53384.3	-0.356108	0.102369	-3.47865	0.00050394	0.0181836	ENSP00000262584	XP_043875559
122785694	rpsa	74122	-0.35829	0.102979	-3.47925	0.000502811	0.0181723	ENSP00000513425	XP_043907532
122777043	PAN2	4134.89	-0.358483	0.0828638	-4.32616	1.51728e-05	0.00229458	ENSP00000449861	XP_043893919
122768577	UBE2J2	9245.91	-0.358867	0.10986	-3.26659	0.00108851	0.0284165	ENSP00000353653	XP_043880601
122770611	MAP3K3	2520.97	-0.358944	0.101347	-3.54174	0.000397496	0.0157771	ENSP00000354485	XP_043883506
122778962	PPP1R3C	6257.84	-0.359706	0.110994	-3.24077	0.00119206	0.0299728	ENSP00000238994	XP_043897067
122770036	CREB3L3	5193.3	-0.359854	0.112361	-3.20265	0.00136169	0.0324792	ENSP00000472399	XP_043882931
122760583	TXLNG	5287.75	-0.359891	0.100825	-3.56947	0.000357702	0.0149448	ENSP00000369465	XP_043871632
122774768	MTMR11	3140.99	-0.361255	0.0884022	-4.0865	4.37936e-05	0.00412458	ENSP00000391668	XP_043890213
122758880	LHPP	1838.81	-0.362155	0.121169	-2.98885	0.00280032	0.0497941	ENSP00000357835	XP_043869199
122759979	PCMTD2	3700.43	-0.364256	0.113737	-3.20261	0.00136188	0.0324792	ENSP00000307854	XP_043870958
122766897	PTPRZ1	2278.2	-0.36445	0.101356	-3.59573	0.000323487	0.0142098	ENSP00000498356	XP_043878053
122783100	rpl13	50322.9	-0.365293	0.115839	-3.15346	0.00161347	0.0359344	ENSP00000375730	XP_043903682
122762610	UBE2D3	3168.19	-0.366979	0.0913895	-4.01555	5.93062e-05	0.00503819	ENSP00000345285	XP_043873731
122770062	TTI2	860.12	-0.367213	0.119441	-3.07443	0.00210904	0.0422702	ENSP00000478396	XP_043882964
122774777	RPS27	9814.74	-0.367469	0.0962399	-3.81827	0.000134393	0.00829848	ENSP00000499044	XP_043890229
122785099	hspbp1	1409.2	-0.367834	0.117258	-3.13697	0.00170702	0.0371252	ENSP00000467574	XP_043906662
122785468	adsl	2696.28	-0.36809	0.110479	-3.33176	0.000862978	0.0247183	ENSP00000485525	XP_043907208
122783124	wdr43	6332.22	-0.368618	0.101929	-3.61643	0.0002987	0.0134397	ENSP00000384302	XP_043903701
122774519	BOLA1	1474.17	-0.368726	0.0883002	-4.17582	2.96912e-05	0.00351439	ENSP00000358146	XP_043889827
122766716	PLAC8	2658.29	-0.369087	0.0925876	-3.98635	6.70974e-05	0.005483	ENSP00000399700	XP_043877739
122773440	WDR53	1274.25	-0.369858	0.105275	-3.51326	0.000442645	0.016847	ENSP00000328079	XP_043888076
122783623	BAHD1	1782.46	-0.370697	0.123525	-3.001	0.00269094	0.0487461	ENSP00000454101	XP_043904306
122774724	GPATCH4	4060.6	-0.373078	0.124542	-2.99559	0.00273915	0.0492981	ENSP00000357215	XP_043890139
122768980	IVD	1404.73	-0.373321	0.0910273	-4.10119	4.11025e-05	0.0040246	ENSP00000417990	XP_043881155
122770912	PDCD4	17598.4	-0.373817	0.120656	-3.09821	0.00194696	0.0402935	ENSP00000376816	XP_043884059
122765084	PFKL	10838.6	-0.374256	0.103154	-3.62811	0.0002855	0.0130304	ENSP00000269848	XP_043875090
122779605	RPL23A	36866.9	-0.374778	0.104312	-3.59287	0.00032706	0.0143102	ENSP00000468402	XP_043898048
122772961	EIF3K	12710.9	-0.377229	0.0917038	-4.11356	3.89611e-05	0.0038793	ENSP00000248342	XP_043887221
122783702	chac1	8362.98	-0.377489	0.108939	-3.46515	0.000529935	0.0185564	ENSP00000484644	XP_043904431
122775234	RPL18	37009.7	-0.378253	0.0885913	-4.26964	1.9579e-05	0.00265355	ENSP00000447001	XP_043890986
122783220	dctn1	2141.38	-0.380001	0.0990288	-3.83728	0.000124406	0.00809803	ENSP00000404038	XP_043903848
122787018	DHRSX	419.59	-0.381623	0.114581	-3.33058	0.000866639	0.0247658	ENSP00000334113	XP_043909488
122776365	RSL24D1	13583.8	-0.382349	0.119863	-3.18988	0.00142331	0.0333361	ENSP00000260443	XP_043892799
122781300	EBNA1BP2	3784.93	-0.382644	0.0982524	-3.8945	9.84002e-05	0.00705529	ENSP00000236051	XP_043900877
122782757	MRPL35	1540.49	-0.386136	0.102826	-3.75523	0.000173185	0.00989561	ENSP00000338389	XP_043903197
122770795	RPL9	47403.4	-0.387353	0.100968	-3.8364	0.000124849	0.00809803	ENSP00000400467	XP_043883846
122780072	CCT8	22848.9	-0.387734	0.0936933	-4.13833	3.49845e-05	0.0038511	ENSP00000286788	XP_043898781
122758093	RPL28	19508.3	-0.388232	0.0932284	-4.16432	3.12286e-05	0.00357793	ENSP00000453319	XP_043867905
122770211	C12orf43	1085.65	-0.388233	0.103474	-3.75198	0.000175445	0.00992271	ENSP00000438856	XP_043883171
122772964	EXOSC5	1619.64	-0.389084	0.0904994	-4.2993	1.71339e-05	0.00242034	ENSP00000221233	XP_043887234
122761483	ESF1	3880.74	-0.389649	0.104983	-3.71154	0.000206002	0.0108502	ENSP00000480783	XP_043872664
122784149	enah	8957.66	-0.389754	0.130005	-2.998	0.00271761	0.0489898	ENSP00000284563	XP_043905197
122759169	POLR3E	4201.62	-0.390265	0.115945	-3.36596	0.000762779	0.0234499	ENSP00000299853	XP_043869724
122786757	RPS27	26004.7	-0.391403	0.105629	-3.70547	0.000211	0.011035	ENSP00000499044	XP_043909161
122758575	NADK2	3828.67	-0.392391	0.113572	-3.455	0.000550302	0.0189931	ENSP00000371362	XP_043868759
122758636	BTF3	25662.5	-0.393309	0.107875	-3.64598	0.000266375	0.0123982	ENSP00000338516	XP_043868836
122786746	polr1f	3464.36	-0.393334	0.106469	-3.69434	0.000220455	0.0111712	ENSP00000222567	XP_043909147
122768342	RPS10	37014.9	-0.393462	0.103007	-3.81976	0.000133581	0.00829848	ENSP00000363169	XP_043880205
122782926	EIF2AK3	32053.1	-0.393674	0.120773	-3.2596	0.00111569	0.0286419	ENSP00000307235	XP_043903457
122783487	rpia	6282.98	-0.393712	0.103687	-3.79711	0.000146396	0.00876679	ENSP00000283646	XP_043904259
122763212	DCTN1	5454.3	-0.39388	0.11552	-3.40963	0.000650505	0.0211161	ENSP00000487724	XP_043874185
122767032	SVIL	40952.1	-0.395344	0.12485	-3.16654	0.00154263	0.0350593	ENSP00000348128	XP_043878374
122773680	RPL35A	21056.6	-0.395485	0.110967	-3.564	0.00036525	0.0151463	ENSP00000495672	XP_043888452
122780661	UBA52	31214.5	-0.396338	0.100758	-3.93355	8.37012e-05	0.00634958	ENSP00000471464	XP_043899715
122786382	eif3i	15048.1	-0.396353	0.114076	-3.47446	0.000511891	0.0182358	ENSP00000504061	XP_043908588
122771673	RPS15A	27301.8	-0.396856	0.0817478	-4.85465	1.20602e-06	0.000462176	ENSP00000458115	XP_043885311
122777427	RPL32	32447.2	-0.400915	0.110626	-3.62407	0.000290001	0.0131586	ENSP00000380156	XP_043894602
122765897	RPL34	18267.1	-0.40234	0.108269	-3.71613	0.000202301	0.010795	ENSP00000378163	XP_043876303
122784144	tcp1	33562.6	-0.403624	0.103904	-3.88459	0.000102505	0.00721003	ENSP00000317334	XP_043905190
122775741	RPL4	76460.2	-0.404241	0.0873325	-4.62876	3.67867e-06	0.000929158	ENSP00000311430	XP_043891799
122760804	CASP10	617.898	-0.404822	0.123313	-3.28289	0.00102748	0.0275933	ENSP00000286186	XP_043871906
122772347	HYPK	2672.82	-0.405272	0.118019	-3.43395	0.000594861	0.0198252	ENSP00000401155	XP_043886256
122769070	EIF4EBP1	3371.55	-0.405472	0.110378	-3.67348	0.000239271	0.01158	ENSP00000340691	XP_043881280
122779136	INTS15	2463.96	-0.407931	0.124142	-3.28599	0.00101624	0.0274127	ENSP00000340220	XP_043897216
122773365	MAP3K10	1050.74	-0.41146	0.11295	-3.64285	0.00026964	0.0124666	ENSP00000253055	XP_043887929
122764112	GALNT4	2297.8	-0.411989	0.104229	-3.95273	7.72641e-05	0.0059838	ENSP00000436604	XP_043874397
122775152	UBE3D	1581.51	-0.412479	0.106986	-3.85546	0.000115511	0.0077802	ENSP00000358762	XP_043890867
122775526	ETFBKMT	356.925	-0.413762	0.110744	-3.73621	0.000186817	0.010296	ENSP00000350353	XP_043891369
122761458	AK6	469.397	-0.414327	0.106653	-3.88482	0.000102406	0.00721003	ENSP00000370201	XP_043872628
122765947	RPL7	62125.6	-0.414633	0.102748	-4.03543	5.45028e-05	0.00478827	ENSP00000339795	XP_043876392
122761389	CCT2	12624.9	-0.41495	0.0883181	-4.69835	2.62268e-06	0.000737901	ENSP00000299300	XP_043872570
122777358	NSUN5	2789.53	-0.416686	0.122255	-3.40833	0.000653615	0.0211161	ENSP00000309126	XP_043894479
122784553	HECA	315.118	-0.41784	0.126479	-3.30363	0.000954432	0.0262227	ENSP00000356630	XP_043905799
122764740	DDX56	6128.35	-0.418297	0.12247	-3.41551	0.000636637	0.020779	ENSP00000258772	XP_043874599
122786767	asns	10017.1	-0.419761	0.138958	-3.02079	0.00252118	0.0470245	ENSP00000175506	XP_043909178
122760338	FIP1L1	8874.28	-0.420058	0.123216	-3.40911	0.000651742	0.0211161	ENSP00000302993	XP_043871385
122786015	DUS3L	1454.28	-0.4204	0.0932451	-4.50855	6.52736e-06	0.00142695	ENSP00000311977	XP_043907942
122785407	rpl23	34894.1	-0.420831	0.120317	-3.49768	0.000469321	0.0173571	ENSP00000377865	XP_043907109
122781877	EIF3A	46119.2	-0.421597	0.104898	-4.01911	5.84186e-05	0.00499411	ENSP00000438178	XP_043901884
122778604	RACK1	67973.7	-0.423902	0.10802	-3.92428	8.69886e-05	0.00648824	ENSP00000426909	XP_043896589
122780232	RPS14	53245.8	-0.424811	0.102329	-4.15144	3.30389e-05	0.00367177	ENSP00000311028	XP_043899026
122771413	SRP68	6452.22	-0.4252	0.0805915	-5.27599	1.32044e-07	0.000104819	ENSP00000312066	XP_043884911
122774581	EIF3H	18833.6	-0.425688	0.0964784	-4.41226	1.02299e-05	0.00191075	ENSP00000429931	XP_043889920
122781237	CCDC124	5411.77	-0.426311	0.111234	-3.83256	0.000126816	0.00817028	ENSP00000471455	XP_043900769
122782606	EEF1D	2446.58	-0.427075	0.129576	-3.29593	0.000980954	0.0267529	ENSP00000431833	XP_043902960
122763066	NAXD	3383.89	-0.42829	0.111357	-3.84611	0.000120007	0.00798053	ENSP00000504986	XP_043874110
122773217	TMPRSS4	570.412	-0.428802	0.140006	-3.06274	0.00219318	0.0431396	ENSP00000478147	XP_043887655
122786480	rplp1	44415.3	-0.429226	0.136727	-3.13928	0.00169361	0.036942	ENSP00000346037	XP_043908756
122780387	RPL36	25754	-0.429301	0.116621	-3.68115	0.000232181	0.0114223	ENSP00000378081	XP_043899226
122758789	DCXR	402.255	-0.430225	0.136909	-3.14242	0.00167556	0.0366924	ENSP00000303356	XP_043869031
122763063	ADO	1111.83	-0.431677	0.127465	-3.38663	0.000707556	0.0223258	ENSP00000362888	XP_043874104
122783872	rpl31	29955.8	-0.432195	0.107314	-4.02739	5.63998e-05	0.00489687	ENSP00000386681	XP_043904744
122771640	RPS6	51362.8	-0.432888	0.0891098	-4.85791	1.18628e-06	0.000462176	ENSP00000369757	XP_043885247
122768006	MKRN2	2114.1	-0.434254	0.0982471	-4.42002	9.86936e-06	0.00191075	ENSP00000170447	XP_043879547
122772937	PNKP	2375.19	-0.435766	0.0917687	-4.74853	2.04898e-06	0.000662645	ENSP00000472300	XP_043887184
122758002	RPL24	33995.4	-0.437331	0.104072	-4.20222	2.64314e-05	0.00328207	ENSP00000377640	XP_043867716
122785413	rpl3	85854.4	-0.438427	0.119104	-3.68105	0.000232279	0.0114223	ENSP00000346001	XP_043907123
122765037	SLC37A1	4018.57	-0.438737	0.133133	-3.29549	0.000982509	0.0267625	ENSP00000344648	XP_043875011
122787006	sdad1	5397.03	-0.439408	0.100892	-4.35522	1.32931e-05	0.00213645	ENSP00000348596	XP_043909468
122785909	stx1b	241.773	-0.439477	0.134389	-3.27019	0.00107474	0.0283372	ENSP00000215095	XP_043907856
122785648	TFAP4	4997.93	-0.439567	0.145461	-3.02188	0.0025121	0.0469608	ENSP00000204517	XP_043907478
122771193	FAM13A	7321.43	-0.440287	0.118054	-3.72953	0.000191836	0.0104508	ENSP00000264344	XP_043884530
122782435	RPS15	32635.3	-0.44081	0.105079	-4.19502	2.72853e-05	0.00336928	ENSP00000467466	XP_043902699
122779345	RPL37A	29845.4	-0.442229	0.107513	-4.11327	3.90091e-05	0.0038793	ENSP00000418082	XP_043897531
122759908	GTPBP6	3833.68	-0.443079	0.147057	-3.01297	0.00258707	0.0474733	ENSP00000316598	XP_043870842
122774405	ECHDC1	374.583	-0.444995	0.119792	-3.71472	0.000203425	0.0108048	ENSP00000404866	XP_043889575
122773326	CAPN8	360.719	-0.445634	0.147269	-3.02599	0.00247819	0.0466409	ENSP00000355837	XP_043887860
122760261	P4HA1	800.236	-0.447985	0.143819	-3.11492	0.00183993	0.0387642	ENSP00000378353	XP_043871282
122779806	TRAPPC14	3476.33	-0.451022	0.144788	-3.11506	0.0018391	0.0387642	ENSP00000324741	XP_043898377
122767166	B2M	3399.32	-0.451546	0.148927	-3.03199	0.00242946	0.0460747	ENSP00000497910	XP_043878490
122776674	C1orf127	872.023	-0.452296	0.144127	-3.13817	0.00170007	0.0370103	ENSP00000429704	XP_043893250
122773843	RPS3	53231.8	-0.452683	0.110673	-4.09029	4.30826e-05	0.00410986	ENSP00000433821	XP_043888738
122758984	COX6B1	3837.7	-0.45743	0.132745	-3.44593	0.000569103	0.0193424	ENSP00000376037	XP_043869357
122759736	RPL38	15852.2	-0.458377	0.12252	-3.74123	0.00018312	0.0101249	ENSP00000434243	XP_043870736
122776849	ZNF341	898.131	-0.45903	0.115338	-3.97988	6.89514e-05	0.00555284	ENSP00000364346	XP_043893532
122774215	RBM8A	8007.84	-0.459424	0.110094	-4.17302	3.0059e-05	0.00351439	ENSP00000488265	XP_043889242
122778193	NOA1	3503.53	-0.459494	0.0896787	-5.12378	2.99477e-07	0.000170679	ENSP00000264230	XP_043895766
122774601	CEP162	2828.92	-0.461036	0.115756	-3.98284	6.80959e-05	0.00552397	ENSP00000481760	XP_043889970
122782238	MOCOS	1313.53	-0.461834	0.140843	-3.27908	0.00104147	0.0278231	ENSP00000261326	XP_043902452
122758077	RPL7A	63635.5	-0.462144	0.112198	-4.119	3.80515e-05	0.0038793	ENSP00000361076	XP_043867865
122786541	EXOSC7	431.776	-0.462468	0.13759	-3.3612	0.000776052	0.0236057	ENSP00000265564	XP_043908847
122778900	RPL26	30147.6	-0.463575	0.126094	-3.67644	0.000236515	0.0115273	ENSP00000463470	XP_043896985
122787093	urm1	1325.97	-0.463624	0.121385	-3.81946	0.000133743	0.00829848	ENSP00000361944	XP_043909603
122760146	OTC	1873.73	-0.465359	0.119551	-3.89256	9.91935e-05	0.0070893	ENSP00000039007	XP_043871146
122775768	KDM5B	6402.67	-0.466772	0.125048	-3.73273	0.000189412	0.0103696	ENSP00000497113	XP_043891847
122773845	HEPACAM	840.057	-0.46966	0.151093	-3.10841	0.00188096	0.0394045	ENSP00000298251	XP_043888741
122766891	VBP1	7223.26	-0.470256	0.120181	-3.9129	9.11952e-05	0.00667945	ENSP00000286428	XP_043878048
122780332	AATF	4003.99	-0.475606	0.140038	-3.39627	0.000683122	0.0218821	ENSP00000477848	XP_043899141
122767556	RBCK1	2432.55	-0.477191	0.149877	-3.18389	0.00145312	0.0337849	ENSP00000348632	XP_043878815
122770725	MLLT6	4819.12	-0.478999	0.136917	-3.49847	0.000467944	0.0173369	ENSP00000482928	XP_043883724
122784130	cebpz	7287.69	-0.47985	0.109208	-4.39392	1.11326e-05	0.00200612	ENSP00000234170	XP_043905172
122769967	ENDOG	697.092	-0.479981	0.120023	-3.99908	6.35887e-05	0.00527383	ENSP00000361725	XP_043882834
122770112	RPL6	66241.2	-0.481906	0.119039	-4.04831	5.15879e-05	0.00459683	ENSP00000403172	XP_043883033
122761916	RPL35	19957.3	-0.483019	0.112788	-4.28255	1.84763e-05	0.00253502	ENSP00000259469	XP_043873041
122780393	GTPBP4	26414.2	-0.483152	0.127729	-3.78264	0.000155174	0.00914871	ENSP00000354040	XP_043899237
122776331	HCN4	1369.24	-0.483275	0.160444	-3.01211	0.00259439	0.0475395	ENSP00000261917	XP_043892740
122781630	PARD3	6295.37	-0.485071	0.161754	-2.99883	0.00271019	0.0489584	ENSP00000443147	XP_043901385
122781122	PLPPR4	244.439	-0.48519	0.158449	-3.06213	0.00219769	0.0431901	ENSP00000359204	XP_043900572
122769570	CEL	1945.12	-0.486374	0.157481	-3.08846	0.00201198	0.041141	ENSP00000361151	XP_043882132
122760587	CCDC102A	847.519	-0.488612	0.136268	-3.58566	0.000336227	0.0144646	ENSP00000258214	XP_043871638
122762037	PYCARD	540.55	-0.48872	0.146343	-3.33954	0.000839165	0.0242866	ENSP00000247470	XP_043873135
122785978	rpl11	38205	-0.489943	0.116981	-4.18823	2.81144e-05	0.00341486	ENSP00000363676	XP_043907883
122785276	FOXK2	10296.9	-0.490099	0.133568	-3.66927	0.000243242	0.011652	ENSP00000335677	XP_043906942
122758712	CSPG4	1687.88	-0.490722	0.157199	-3.12166	0.00179837	0.0382772	ENSP00000312506	XP_043868938
122762201	UVSSA	152.425	-0.491116	0.161254	-3.0456	0.00232214	0.0447031	ENSP00000421741	XP_043873342
122758387	USP20	1449.5	-0.492095	0.138528	-3.55231	0.000381872	0.0153766	ENSP00000351122	XP_043868475
122767860	RPS23	28890.6	-0.492855	0.114266	-4.31322	1.60896e-05	0.00234506	ENSP00000498621	XP_043879318
122766282	ZNF287	496.427	-0.495282	0.12899	-3.83971	0.000123181	0.00808103	ENSP00000379169	XP_043876949
122775091	RPS19	26060.8	-0.499547	0.112335	-4.44693	8.71067e-06	0.00172868	ENSP00000470004	XP_043890757
122786622	rpl15	43657.6	-0.499602	0.110496	-4.52145	6.14177e-06	0.00137892	ENSP00000483260	XP_043908997
122773034	BUD23	699.966	-0.500583	0.111479	-4.49038	7.10953e-06	0.00144976	ENSP00000265758	XP_043887337
122776715	RPL22	6437.09	-0.500866	0.113994	-4.39377	1.114e-05	0.00200612	ENSP00000346088	XP_043893315
122765997	FBXO7	1323.82	-0.501151	0.165034	-3.03665	0.00239224	0.0455837	ENSP00000266087	XP_043876491
122776311	RPS28	13683.9	-0.501401	0.150614	-3.32905	0.000871441	0.0248563	ENSP00000472469	XP_043892714
122783917	LPIN1	1074.36	-0.502961	0.114403	-4.39639	1.10068e-05	0.00200612	ENSP00000256720	XP_043904819
122786110	ago4	3164.28	-0.503859	0.142314	-3.54048	0.0003994	0.0158244	ENSP00000362306	XP_043908080
122762606	CANX	1329.78	-0.50626	0.131648	-3.84555	0.000120281	0.00798053	ENSP00000504915	XP_043873727
122786143	rps18	31822.5	-0.507431	0.133988	-3.78715	0.000152387	0.00905642	ENSP00000393241	XP_043908131
122783893	ZNF395	2800.79	-0.509504	0.118553	-4.29771	1.72573e-05	0.00242034	ENSP00000428452	XP_043904782
122767609	RPL29	16184.6	-0.511423	0.138353	-3.6965	0.000218596	0.0111695	ENSP00000418346	XP_043878921
122782278	ALDH18A1	4689.25	-0.514247	0.130133	-3.95171	7.75958e-05	0.00598862	ENSP00000360268	XP_043902503
122773856	ACIN1	1277.58	-0.51481	0.136223	-3.77916	0.00015736	0.00922859	ENSP00000405677	XP_043888770
122773806	LRFN1	268.181	-0.521398	0.172798	-3.01738	0.00254971	0.047227	ENSP00000248668	XP_043888670
122774710	MECR	994.551	-0.522867	0.123807	-4.22323	2.4083e-05	0.0030764	ENSP00000263702	XP_043890122
122762852	MMP15	1395.6	-0.524362	0.141805	-3.69778	0.000217496	0.0111695	ENSP00000219271	XP_043873978
122777557	SARS1	14995.7	-0.524873	0.136729	-3.83879	0.000123643	0.00808297	ENSP00000234677	XP_043894810
122784579	rps12	31606.4	-0.526432	0.143777	-3.66145	0.000250788	0.0118734	ENSP00000230050	XP_043905835
4266844	CSTB	156889	-0.528282	0.143834	-3.67286	0.000239848	0.01158	ENSP00000354554	YP_740279
122758897	PTPRN	5322.1	-0.529603	0.161901	-3.27115	0.0010711	0.0282807	ENSP00000386638	XP_043869224
122769932	MTHFD2	12676.8	-0.529823	0.128119	-4.13541	3.54316e-05	0.00386048	ENSP00000377617	XP_043882780
122776621	RPS21	14365.1	-0.531275	0.145185	-3.6593	0.000252908	0.0119097	ENSP00000345957	XP_043893170
122767963	KIF5A	784.557	-0.532154	0.177884	-2.99158	0.00277539	0.0494696	ENSP00000501588	XP_043879475
122786562	rps5	46429.8	-0.533046	0.110365	-4.82985	1.36637e-06	0.000506171	ENSP00000196551	XP_043908881
122768335	PLTP	1363.11	-0.5344	0.152171	-3.51184	0.000445011	0.0168793	ENSP00000417138	XP_043880193
122779972	TMEM200A	4336.07	-0.534837	0.174367	-3.0673	0.00216001	0.0426003	ENSP00000438928	XP_043898688
122776460	RPS13	21815	-0.534985	0.122276	-4.37523	1.21305e-05	0.0020582	ENSP00000435777	XP_043892946
122760206	YPEL5	488.27	-0.538614	0.178667	-3.01463	0.00257292	0.0474379	ENSP00000385278	XP_043871231
122777776	RPL10	34359.8	-0.53975	0.123625	-4.36601	1.26535e-05	0.00209842	ENSP00000358832	XP_043895172
122777791	RSBN1	3880.09	-0.540498	0.12382	-4.36518	1.27019e-05	0.00209842	ENSP00000480408	XP_043895198
122785882	xylb	3446.02	-0.5408	0.145465	-3.71772	0.00020103	0.0107724	ENSP00000207870	XP_043907853
122775469	CDKN1C	2085.97	-0.540841	0.129991	-4.1606	3.17418e-05	0.00359961	ENSP00000411552	XP_043891291
122760960	RPL14	27299.7	-0.54104	0.139402	-3.88115	0.000103963	0.00722117	ENSP00000379506	XP_043872097
122766080	RPS16	22839.6	-0.541728	0.125507	-4.3163	1.58663e-05	0.0023355	ENSP00000251453	XP_043876629
122784271	OPN5	253.278	-0.544022	0.180144	-3.01993	0.00252835	0.0470274	ENSP00000426991	XP_043905397
122780229	RIPK4	237.228	-0.545026	0.159552	-3.41598	0.000635528	0.020779	ENSP00000332454	XP_043899025
122772198	ERO1A	2737.37	-0.547383	0.181276	-3.01961	0.00253104	0.0470379	ENSP00000379042	XP_043885891
122761567	RPS27A	3760.65	-0.547699	0.161267	-3.39622	0.00068323	0.0218821	ENSP00000272317	XP_043872730
122758741	RPL37	24803.7	-0.548343	0.125174	-4.38065	1.18325e-05	0.00205047	ENSP00000274242	XP_043868981
122778922	SETD7	2112.98	-0.549883	0.128872	-4.2669	1.98208e-05	0.00267004	ENSP00000427300	XP_043897018
122769584	ADAMTS13	3426.72	-0.551133	0.159859	-3.44762	0.000565552	0.0193376	ENSP00000360997	XP_043882166
122780558	AMH	11128.5	-0.551537	0.15611	-3.533	0.000410873	0.0161923	ENSP00000221496	XP_043899535
122785680	rps2	68479.4	-0.552424	0.122547	-4.50787	6.54829e-06	0.00142695	ENSP00000341885	XP_043907520
122762505	ETFRF1	601.463	-0.554568	0.177232	-3.12906	0.00175369	0.0376533	ENSP00000450443	XP_043873637
122768222	RPLP0	50578.6	-0.555167	0.134909	-4.11513	3.86955e-05	0.0038793	ENSP00000339027	XP_043879984
122782964	MDGA2	1059.28	-0.555581	0.162377	-3.42155	0.000622654	0.0205033	ENSP00000382178	XP_043903511
122773395	GBE1	6044.53	-0.557394	0.113401	-4.91526	8.86663e-07	0.00036496	ENSP00000410833	XP_043887995
122772196	RPL12	36682.7	-0.559272	0.135475	-4.12823	3.65562e-05	0.0038793	ENSP00000354739	XP_043885887
122780075	STK36	12585.5	-0.559467	0.139828	-4.00112	6.30423e-05	0.00525544	ENSP00000403527	XP_043898784
122769587	NCS1	627.097	-0.559685	0.135264	-4.13774	3.50747e-05	0.0038511	ENSP00000361475	XP_043882169
122767884	TRIM16	2679.21	-0.560174	0.172688	-3.24385	0.00117927	0.029786	ENSP00000338989	XP_043879364
122775226	KLF15	1511.44	-0.560222	0.186403	-3.00543	0.00265204	0.0483119	ENSP00000296233	XP_043890977
122774866	RPS9	41712.6	-0.565384	0.13552	-4.17196	3.01997e-05	0.00351439	ENSP00000375633	XP_043890377
122770683	PAPLN	5826.7	-0.56588	0.186816	-3.02908	0.002453	0.0464126	ENSP00000451803	XP_043883617
4266843	MTCO3	222713	-0.568361	0.15185	-3.74291	0.000181899	0.0101077	ENSP00000354982	YP_740273
122775193	PRUNE1	1340.05	-0.574896	0.133121	-4.31859	1.57032e-05	0.00232689	ENSP00000271620	XP_043890932
122783665	rps29	15122.8	-0.57614	0.140193	-4.1096	3.9634e-05	0.00389798	ENSP00000495033	XP_043904392
122778798	RPL36A	29164.6	-0.577124	0.136288	-4.2346	2.28962e-05	0.0029417	ENSP00000483017	XP_043896829
122761301	TTC39B	5036.77	-0.58305	0.16367	-3.56236	0.000367539	0.0152128	ENSP00000422496	XP_043872413
122775097	TMEM145	291.61	-0.583424	0.141852	-4.11289	3.90736e-05	0.0038793	ENSP00000500040	XP_043890764
122765561	CDK15	216.22	-0.584061	0.189464	-3.0827	0.00205129	0.0415624	ENSP00000260967	XP_043875820
122781974	SLC22A7	109.764	-0.584565	0.163686	-3.57125	0.000355281	0.0148997	ENSP00000361670	XP_043902043
122784690	RPS11	8438.2	-0.585542	0.130099	-4.50073	6.77207e-06	0.00144976	ENSP00000270625	XP_043905938
122758513	MYO18B	800.117	-0.587509	0.149437	-3.93149	8.44211e-05	0.00638241	ENSP00000334563	XP_043868678
122785299	XYLT1	655.038	-0.593446	0.178184	-3.33051	0.000866863	0.0247658	ENSP00000261381	XP_043906967
122767921	MS4A4A	5904.49	-0.595325	0.182233	-3.26683	0.00108759	0.0284165	ENSP00000505293	XP_043879431
122771074	UGP2	2995.63	-0.595609	0.146138	-4.07566	4.58845e-05	0.00424948	ENSP00000411803	XP_043884332
122771925	RPLP2	31965.9	-0.598071	0.136173	-4.39201	1.12309e-05	0.00200612	ENSP00000431240	XP_043885439
122784945	rbfox1	1030.49	-0.601797	0.146147	-4.11776	3.82579e-05	0.0038793	ENSP00000484837	XP_043906325
122784339	ASAP2	1601.61	-0.601819	0.164211	-3.66491	0.000247426	0.0118269	ENSP00000281419	XP_043905509
122784672	RPL19	38507	-0.606393	0.137883	-4.39789	1.09307e-05	0.00200612	ENSP00000225430	XP_043905905
122787022	nsa2	15281.8	-0.609603	0.155577	-3.91834	8.91594e-05	0.00660549	ENSP00000483484	XP_043909492
122765892	OPRK1	558.111	-0.610242	0.196214	-3.11008	0.00187039	0.0392199	ENSP00000500765	XP_043876301
122767803	RPS26	19112.6	-0.610422	0.132808	-4.59629	4.3009e-06	0.00105051	ENSP00000496643	XP_043879214
122765614	DARS1	1634.45	-0.618025	0.152717	-4.04686	5.191e-05	0.00459683	ENSP00000264161	XP_043875943
122784799	TECPR1	744.502	-0.626575	0.189217	-3.31141	0.000928267	0.025823	ENSP00000404923	XP_043906087
122768948	TJP2	4961.38	-0.629748	0.18964	-3.32075	0.000897756	0.0252908	ENSP00000366453	XP_043881105
122782443	PLB1	849.218	-0.630736	0.16009	-3.93988	8.15229e-05	0.00624831	ENSP00000330442	XP_043902712
122770175	SPSB4	3757.14	-0.632264	0.16641	-3.79944	0.000145024	0.00873564	ENSP00000311609	XP_043883127
122785292	MYH10	39277.2	-0.638776	0.201916	-3.16358	0.00155843	0.0351242	ENSP00000509695	XP_043906961
122769218	DAO	1347.64	-0.641013	0.12943	-4.95257	7.32391e-07	0.000319193	ENSP00000228476	XP_043881522
122761017	EEF1B2	25511.8	-0.641776	0.129727	-4.94712	7.53209e-07	0.000321953	ENSP00000376056	XP_043872155
122782892	FBXO33	1379.91	-0.649936	0.18014	-3.60796	0.000308619	0.0138022	ENSP00000298097	XP_043903401
122766722	RPL18A	37573.6	-0.650623	0.137092	-4.74588	2.07597e-06	0.000662645	ENSP00000222247	XP_043877753
122774862	RPL21	34077.1	-0.651593	0.124105	-5.25034	1.51816e-07	0.000108852	ENSP00000370569	XP_043890376
122761456	RAD17	1285.35	-0.654605	0.215321	-3.04014	0.0023647	0.0452714	ENSP00000370151	XP_043872625
122777619	TUBA1B	401.716	-0.666995	0.154446	-4.31862	1.57006e-05	0.00232689	ENSP00000336799	XP_043894889
122778548	SLC4A11	2239.71	-0.672811	0.218212	-3.08329	0.00204728	0.041519	ENSP00000493503	XP_043896486
122778688	RPL39	11157.1	-0.673374	0.147179	-4.57521	4.75745e-06	0.00113703	ENSP00000355315	XP_043896703
122761455	CCDC125	776.963	-0.677252	0.161704	-4.18822	2.81153e-05	0.00341486	ENSP00000379756	XP_043872623
122778316	HMGXB3	3025.86	-0.67785	0.133738	-5.06849	4.00994e-07	0.000201144	ENSP00000422231	XP_043896000
122770822	AARS2	129.867	-0.681026	0.199747	-3.40943	0.000650979	0.0211161	ENSP00000244571	XP_043883897
122785042	p3h4	707.255	-0.683844	0.222702	-3.07067	0.00213577	0.0424347	ENSP00000377505	XP_043906541
122775406	TSTD1	2644.78	-0.685047	0.180541	-3.79442	0.000147986	0.00881847	ENSP00000388293	XP_043891196
122774803	ETHE1	540.963	-0.685865	0.175242	-3.91381	9.08521e-05	0.00667945	ENSP00000292147	XP_043890265
122761392	PTPRR	750.756	-0.688997	0.163434	-4.21574	2.48956e-05	0.00314406	ENSP00000283228	XP_043872574
122785990	rpl30	18843.1	-0.689291	0.145732	-4.72986	2.2468e-06	0.000667999	ENSP00000287038	XP_043907902
122766618	LDHB	2863.93	-0.690511	0.15943	-4.33112	1.48356e-05	0.00228993	ENSP00000500484	XP_043877560
122784681	rps11	9973.2	-0.69319	0.173442	-3.99668	6.42372e-05	0.00528815	ENSP00000270625	XP_043905925
122779131	STIM1	2100.28	-0.700138	0.147242	-4.75501	1.98441e-06	0.000662645	ENSP00000433266	XP_043897166
122780775	EEF1D	9698	-0.701788	0.160838	-4.36331	1.28108e-05	0.00209842	ENSP00000436542	XP_043899976
122764996	NUP133	356.972	-0.703528	0.187492	-3.7523	0.000175217	0.00992271	ENSP00000261396	XP_043874944
122772132	DDX21	56050.4	-0.706373	0.165863	-4.25877	2.0555e-05	0.00273579	ENSP00000346120	XP_043885772
122764860	ADGRF5	677.637	-0.707062	0.182547	-3.87331	0.000107368	0.00740412	ENSP00000265417	XP_043874757
122775599	BMI1	3977	-0.709106	0.16149	-4.39102	1.1282e-05	0.00200612	ENSP00000365851	XP_043891599
122779205	HSPA8	295459	-0.709369	0.178188	-3.98101	6.8624e-05	0.00554656	ENSP00000227378	XP_043897279
122778847	ENDOD1	269.803	-0.709612	0.211838	-3.34979	0.000808734	0.0239039	ENSP00000278505	XP_043896885
122762117	JUN	1484.66	-0.719819	0.206825	-3.48034	0.000500785	0.0181286	ENSP00000360266	XP_043873237
122758684	KLF4	1116.18	-0.726505	0.20908	-3.47477	0.000511286	0.0182358	ENSP00000363804	XP_043868899
122763421	CEP85L	864.316	-0.729477	0.220514	-3.30808	0.000939382	0.0259697	ENSP00000392131	XP_043874245
122784258	GJA3	1640.84	-0.733119	0.220457	-3.32546	0.000882735	0.0250262	ENSP00000241125	XP_043905376
122762308	LRP2	260.141	-0.738775	0.204371	-3.61488	0.000300489	0.0134657	ENSP00000496870	XP_043873438
122784709	CYB561	239.202	-0.74561	0.208093	-3.58307	0.000339585	0.0144874	ENSP00000462543	XP_043905959
122763068	GJA3	1032.19	-0.748669	0.207677	-3.60497	0.000312185	0.0138779	ENSP00000241125	XP_043874111
122768753	BHLHE40	2670.9	-0.752309	0.232432	-3.23668	0.00120929	0.030201	ENSP00000256495	XP_043880894
122760347	C8orf76	1193.08	-0.758072	0.199288	-3.80391	0.00014243	0.00861182	ENSP00000276704	XP_043871401
122781210	RAB3B	381.439	-0.760984	0.241638	-3.14928	0.00163673	0.0362919	ENSP00000360718	XP_043900710
122758626	ECHDC1	253.832	-0.761035	0.243128	-3.13018	0.00174698	0.0376533	ENSP00000436585	XP_043868825
122778398	LPAR4	3753.45	-0.761649	0.217907	-3.4953	0.000473526	0.0174545	ENSP00000408205	XP_043896194
122778809	LIN28B	52.0161	-0.762961	0.24176	-3.15587	0.00160023	0.035747	ENSP00000489735	XP_043896840
122761974	RPL27	4897.89	-0.772613	0.227268	-3.39957	0.000674928	0.02171	ENSP00000464813	XP_043873105
122786247	nrsn1	363.655	-0.776864	0.160458	-4.84154	1.28834e-06	0.000485354	ENSP00000367739	XP_043908336
122770937	TENM3	116.312	-0.780226	0.186105	-4.1924	2.76023e-05	0.0033896	ENSP00000421320	XP_043884106
122784379	NLRC3	590.517	-0.781032	0.24809	-3.14817	0.00164294	0.0363359	ENSP00000352039	XP_043905566
122776064	TRPM1	142.113	-0.788822	0.229258	-3.44076	0.000580085	0.0196249	ENSP00000480586	XP_043892349
122759390	ANXA13	454.848	-0.791121	0.247075	-3.20194	0.00136503	0.0325193	ENSP00000390809	XP_043870555
122781307	NTMT2	8728.44	-0.806007	0.18417	-4.37643	1.20638e-05	0.0020582	ENSP00000408058	XP_043900888
122771962	ZNF395	2820.56	-0.806615	0.235332	-3.42756	0.000609037	0.0201444	ENSP00000428452	XP_043885496
122783232	kcnk17	328.215	-0.808371	0.240565	-3.3603	0.000778566	0.0236087	ENSP00000415375	XP_043903865
122760685	DPYSL5	174.746	-0.812864	0.224167	-3.62616	0.00028767	0.0131026	ENSP00000481305	XP_043871759
122764800	MMP17	122.506	-0.817916	0.272066	-3.00631	0.00264439	0.0482172	ENSP00000353767	XP_043874676
122768144	OPN1LW	269.525	-0.82209	0.222627	-3.69268	0.000221901	0.0112095	ENSP00000358967	XP_043879847
122778011	IL1RAPL2	577.156	-0.825971	0.255525	-3.23245	0.00122734	0.0304807	ENSP00000361663	XP_043895453
122784568	galnt14	884.321	-0.832496	0.205674	-4.04765	5.17344e-05	0.00459683	ENSP00000288988	XP_043905823
122784707	RPL27	7309.72	-0.835842	0.215231	-3.88347	0.000102976	0.00721246	ENSP00000464813	XP_043905957
122784934	prkcb	2472.14	-0.846437	0.136422	-6.20455	5.48526e-10	1.74173e-06	ENSP00000496129	XP_043906308
122774802	PHLDB3	1724.48	-0.859569	0.205362	-4.18562	2.84392e-05	0.00343543	ENSP00000292140	XP_043890263
122766800	F13A1	319.136	-0.869487	0.247407	-3.5144	0.000440749	0.0168036	ENSP00000264870	XP_043877905
122761302	CFI	115.462	-0.876411	0.188509	-4.64916	3.33286e-06	0.000861389	ENSP00000378131	XP_043872414
122773259	RNF182	692.478	-0.883902	0.29213	-3.02572	0.00248044	0.0466437	ENSP00000503543	XP_043887716
122777449	ARHGEF10L	195.888	-0.894273	0.227751	-3.92654	8.6177e-05	0.00647114	ENSP00000355060	XP_043894639
122786023	hey1	349.02	-0.895361	0.188817	-4.74195	2.1167e-06	0.000662645	ENSP00000338272	XP_043907950
122784788	MXRA7	1015.8	-0.901262	0.227324	-3.96465	7.35025e-05	0.00579341	ENSP00000348050	XP_043906072
122769714	DTX3	162.59	-0.906625	0.273467	-3.3153	0.000915456	0.0256018	ENSP00000447873	XP_043882419
122758682	SEPTIN5	1779.93	-0.908267	0.255539	-3.55432	0.000378954	0.0153766	ENSP00000391311	XP_043868898
122775994	STRA6	208.566	-0.909516	0.294795	-3.08525	0.0020338	0.0413968	ENSP00000400403	XP_043892222
122760260	DPYSL3	170.047	-0.912846	0.221254	-4.12578	3.69481e-05	0.0038793	ENSP00000381526	XP_043871280
122775085	TMEM200B	374.761	-0.920783	0.222567	-4.1371	3.51723e-05	0.0038511	ENSP00000428544	XP_043890750
122777638	PPP1R3A	185.719	-0.923151	0.221011	-4.17695	2.95446e-05	0.00351439	ENSP00000284601	XP_043894919
122759718	TRIM16	469.805	-0.926587	0.195399	-4.74201	2.11603e-06	0.000662645	ENSP00000462903	XP_043870689
122781150	KDR	6723.4	-0.926821	0.301544	-3.07358	0.00211505	0.0422805	ENSP00000263923	XP_043900618
122758862	RADIL	602.644	-0.932846	0.20768	-4.49174	7.0643e-06	0.00144976	ENSP00000382492	XP_043869176
122767560	LHFPL3	961.194	-0.945489	0.313475	-3.01615	0.00256005	0.0473003	ENSP00000385374	XP_043878827
122782001	LGALSL	2382.5	-0.947819	0.273155	-3.46989	0.000520667	0.0184575	ENSP00000238875	XP_043902099
122761701	STMN1	412.756	-0.948526	0.30053	-3.15618	0.00159851	0.0357446	ENSP00000363409	XP_043872881
122759885	LSAMP	876.997	-0.953772	0.249401	-3.82425	0.00013117	0.00825924	ENSP00000443429	XP_043870807
122783252	EGLN3	3143.53	-0.965501	0.188919	-5.11065	3.21052e-07	0.000177737	ENSP00000250457	XP_043903897
122759719	TRIM16	308.41	-0.976249	0.190429	-5.12657	2.95074e-07	0.000170679	ENSP00000462903	XP_043870690
122783233	KCNK16	125.557	-0.998724	0.327824	-3.04652	0.00231506	0.0446674	ENSP00000362326	XP_043903866
122778100	TMEM35A	144.741	-1.00506	0.304356	-3.30224	0.000959164	0.0263202	ENSP00000362021	XP_043895619
122768501	KCNB1	1134.1	-1.01081	0.307549	-3.28666	0.00101382	0.0274127	ENSP00000489193	XP_043880487
122759556	CA4	51.861	-1.01584	0.274553	-3.69999	0.000215605	0.0111695	ENSP00000300900	XP_043870418
122776480	LHFPL3	2141.27	-1.01651	0.293461	-3.46388	0.000532449	0.0185789	ENSP00000385374	XP_043892983
122785169	CYTH4	198.836	-1.01866	0.326438	-3.12055	0.00180516	0.0383222	ENSP00000248901	XP_043906772
122765581	NALF1	690.85	-1.01946	0.285151	-3.57516	0.000350008	0.0147727	ENSP00000365080	XP_043875863
122759688	ADGRA1	1140.84	-1.02391	0.298176	-3.43392	0.000594925	0.0198252	ENSP00000376384	XP_043870639
122769080	APLNR	434.91	-1.03629	0.330219	-3.13819	0.00169994	0.0370103	ENSP00000475344	XP_043881291
122775482	C11orf96	447.491	-1.03694	0.271545	-3.81865	0.000134182	0.00829848	ENSP00000479976	XP_043891304
122774118	VAMP1	286.014	-1.04668	0.254408	-4.11419	3.88539e-05	0.0038793	ENSP00000379602	XP_043889077
122774517	ACAN	494.75	-1.04878	0.295887	-3.54454	0.000393294	0.0156662	ENSP00000341615	XP_043889824
122772972	IGSF10	285.226	-1.06228	0.35257	-3.01297	0.00258703	0.0474733	ENSP00000282466	XP_043887245
122769366	TRMT2A	365.512	-1.06965	0.291447	-3.67014	0.000242415	0.0116375	ENSP00000385807	XP_043881787
122786905	TRIM46	404.551	-1.10305	0.365015	-3.02192	0.00251176	0.0469608	ENSP00000334657	XP_043909364
122778132	MICU3	137.992	-1.10375	0.30694	-3.59596	0.000323193	0.0142098	ENSP00000321455	XP_043895658
122778700	VSTM2A	196.631	-1.14078	0.328205	-3.47583	0.000509282	0.0182358	ENSP00000384967	XP_043896719
122783856	GPR139	232.367	-1.14901	0.346525	-3.31582	0.000913754	0.0256018	ENSP00000458791	XP_043904707
122778866	FGL1	87.5312	-1.19175	0.28559	-4.17294	3.00693e-05	0.00351439	ENSP00000428430	XP_043896916
122785628	COPZ1	3144.43	-1.19431	0.201609	-5.92393	3.14341e-09	6.35169e-06	ENSP00000262061	XP_043907451
122760812	PDE11A	85.7785	-1.21865	0.368683	-3.30542	0.00094834	0.0261199	ENSP00000286063	XP_043871918
122786652	SLC2A1	244.358	-1.25882	0.28939	-4.34991	1.36194e-05	0.00216228	ENSP00000416293	XP_043909039
122785794	OSBPL6	4091.74	-1.29694	0.334886	-3.87279	0.000107596	0.00740412	ENSP00000190611	XP_043907682
122763299	FRZB	150.64	-1.29978	0.320659	-4.05345	5.04685e-05	0.00454511	ENSP00000295113	XP_043874218
122776189	DENND5B	3184.65	-1.31882	0.349139	-3.77734	0.000158512	0.00924738	ENSP00000373734	XP_043892535
122764824	TIMM9	85.0425	-1.36236	0.403903	-3.373	0.000743552	0.023018	ENSP00000451198	XP_043874707
122769170	SDS	55.8363	-1.36288	0.417087	-3.26762	0.00108454	0.0284165	ENSP00000257549	XP_043881431
122774291	EDN1	278.238	-1.39512	0.453055	-3.07937	0.0020744	0.0418021	ENSP00000368683	XP_043889361
122767079	CASR	80.6339	-1.3987	0.459671	-3.04282	0.00234371	0.0449858	ENSP00000492190	XP_043878359
122772488	TNNT3	70.6049	-1.43467	0.416338	-3.44592	0.000569126	0.0193424	ENSP00000380471	XP_043886522
122773066	TREH	115.844	-1.47235	0.484454	-3.03919	0.00237216	0.0453752	ENSP00000264029	XP_043887383
122773718	KCNK13	19.3044	-1.48019	0.473927	-3.12325	0.00178865	0.0381905	ENSP00000282146	XP_043888534
122758644	MMP17	326.864	-1.50082	0.267811	-5.60403	2.09429e-08	2.44999e-05	ENSP00000441106	XP_043868847
122786753	BIN1	317.576	-1.50124	0.365274	-4.10989	3.9584e-05	0.00389798	ENSP00000316779	XP_043909166
122783094	EGLN3	273.815	-1.51417	0.290961	-5.20402	1.95023e-07	0.000131357	ENSP00000446572	XP_043903677
122774242	SLC6A20	62.7989	-1.52052	0.353857	-4.29698	1.73138e-05	0.00242034	ENSP00000346298	XP_043889281
122764150	NLRC3	96.2351	-1.60086	0.50903	-3.14493	0.00166126	0.0365846	ENSP00000482989	XP_043874414
122778794	DCPS	179.711	-1.71185	0.369807	-4.62905	3.67347e-06	0.000929158	ENSP00000263579	XP_043896826
122760458	C1QL3	20.7584	-1.75985	0.572092	-3.07617	0.00209676	0.042138	ENSP00000480149	XP_043871492
122759656	OCM	42.5138	-1.77805	0.574785	-3.09342	0.00197861	0.0407209	ENSP00000242104	XP_043870556
122774149	PHF1	1120.31	-1.77859	0.35023	-5.07835	3.80723e-07	0.000198992	ENSP00000434347	XP_043889135
122770652	ASTL	56.6576	-1.7876	0.552273	-3.2368	0.00120878	0.030201	ENSP00000343674	XP_043883561
122765106	PDE11A	163.254	-1.79135	0.451695	-3.96584	7.31392e-05	0.00578528	ENSP00000374333	XP_043875128
122758786	SULT1C4	14.8713	-1.79543	0.517946	-3.46645	0.000527384	0.0185184	ENSP00000387225	XP_043869028
122780394	SELP	46.0453	-1.85784	0.564262	-3.29251	0.000992977	0.0269815	ENSP00000391694	XP_043899235
122758785	SULT2B1	156.454	-1.90017	0.310791	-6.11396	9.71872e-10	2.70022e-06	ENSP00000312880	XP_043869027
122782078	ABCA12	197.144	-1.90194	0.532062	-3.57466	0.000350683	0.0147727	ENSP00000374312	XP_043902213
122775253	GABBR2	172.785	-1.96034	0.654964	-2.99305	0.00276208	0.0494696	ENSP00000259455	XP_043891016
122784075	slc5a9	79.8554	-1.96179	0.518451	-3.78394	0.000154362	0.00912503	ENSP00000401730	XP_043905090
122773135	HUNK	41.1976	-2.10219	0.387656	-5.42281	5.867e-08	5.43357e-05	ENSP00000270112	XP_043887478
122758568	MAMDC4	2309.15	-2.12502	0.689144	-3.08357	0.00204536	0.041519	ENSP00000411339	XP_043868752
122760390	CNTNAP5	1201	-2.30886	0.64517	-3.57868	0.000345329	0.0146247	ENSP00000508115	XP_043871449
122783218	slc39a8	1039.81	-2.40348	0.598003	-4.01917	5.84044e-05	0.00499411	ENSP00000507414	XP_043903845
122767072	CASR	211.246	-2.43009	0.604031	-4.02313	5.74298e-05	0.00494765	ENSP00000492190	XP_043878352
122773841	H2AC1	87.7021	-2.45982	0.762431	-3.22628	0.00125409	0.0307471	ENSP00000297012	XP_043888735
122760889	CNTNAP4	440.71	-2.59834	0.776474	-3.34633	0.000818901	0.0239954	ENSP00000417628	XP_043872022
122785403	NOXO1	259.012	-2.60343	0.739377	-3.52111	0.000429745	0.0166992	ENSP00000380450	XP_043907102
122783953	APOB	918.597	-2.85064	0.306567	-9.2986	1.4231e-20	1.58157e-16	ENSP00000233242	XP_043904871
122767078	CASR	82.343	-2.96239	0.650175	-4.55631	5.20608e-06	0.00119294	ENSP00000492190	XP_043878358
122763298	BNIPL	20.9241	-3.3223	0.993831	-3.34292	0.000829011	0.0240868	ENSP00000355333	XP_043874215
122779712	MOGAT2	113.647	-3.32495	0.338456	-9.82388	8.88596e-23	1.97508e-18	ENSP00000198801	XP_043898234
122783637	CLIC5	67.0434	-3.6803	0.905978	-4.06224	4.86045e-05	0.00446418	ENSP00000344165	XP_043904336
122785777	NUGGC	4231.9	-5.87749	1.10411	-5.3233	1.01901e-07	8.71137e-05	ENSP00000408697	XP_043907651
122759583	DRD5	523.533	-6.53781	0.917881	-7.12272	1.05816e-12	7.83994e-09	ENSP00000306129	XP_043870448

## Sheet: rLH vs saline
gene_Dbxref	Gene.Symbol_Hsap	baseMean	log2FoldChange	lfcSE	stat	pvalue	padj	ENSEMBL_PROT_ID_Hsap_homolog	Ref_Seq_Acc_prot_Ssen
122760678	GAA	139.286	8.56502	1.50466	5.69234	1.25309e-08	1.9945e-05	ENSP00000374665	XP_043871752
122785900	HBZ	945.631	5.35366	0.923364	5.798	6.71102e-09	1.2818e-05	ENSP00000252951	XP_043907841
122785899	Hba1	387.762	5.25786	0.840695	6.25418	3.996e-10	3.81618e-06	ENSP00000252951	XP_043907839
122782579	ANKRD34B	174.986	5.13284	1.05836	4.84978	1.23597e-06	0.000364577	ENSP00000401089	XP_043902912
122779212	F9	153.461	4.54985	0.677816	6.71252	1.91296e-11	3.65376e-07	ENSP00000364709	XP_043897298
122776097	TNNI2	301.924	3.6841	0.973132	3.78581	0.000153208	0.0052594	ENSP00000371330	XP_043892410
122773829	CASR	112.354	3.3499	0.998722	3.35418	0.000795993	0.0144662	ENSP00000492190	XP_043888710
122760676	GAA	618.05	3.03995	0.825575	3.68222	0.000231208	0.00682182	ENSP00000374665	XP_043871750
122771967	STMN4	157.11	2.78389	0.881858	3.15684	0.00159487	0.0221703	ENSP00000265770	XP_043885502
122758621	MAOA	350.643	2.72869	0.917541	2.97392	0.00294024	0.0325071	ENSP00000508997	XP_043868820
122760680	GAA	105.39	2.60515	0.707793	3.68066	0.000232629	0.00682522	ENSP00000374665	XP_043871753
122761945	MSMP	230.758	2.45226	0.730416	3.35734	0.000786953	0.0143424	ENSP00000419194	XP_043873076
122774661	SLC2A12	2602.41	2.32878	0.659515	3.53105	0.00041392	0.0097483	ENSP00000275230	XP_043890074
122778928	GDPD5	1578.43	2.28373	0.6242	3.65865	0.000253547	0.00715558	ENSP00000337972	XP_043897026
122758018	CACNA1B	97.6602	2.27773	0.752652	3.02627	0.00247591	0.0293726	ENSP00000360414	XP_043867734
122778186	GLRB	209.225	2.17248	0.558576	3.88932	0.000100527	0.00421068	ENSP00000427186	XP_043895751
122758317	C7	260.799	2.15827	0.41027	5.2606	1.4359e-07	0.000114274	ENSP00000322061	XP_043868342
122760677	SAMD9	1633.09	2.13561	0.678212	3.14888	0.00163896	0.0226553	ENSP00000514494	XP_043871751
122778033	PCDH10	1019.31	2.13092	0.395491	5.38802	7.12386e-08	8.00387e-05	ENSP00000264360	XP_043895518
122782711	MYT1L	351.145	2.09262	0.722381	2.89684	0.00376946	0.0380331	ENSP00000496210	XP_043903118
122769630	NEFH	12978.3	2.04111	0.449577	4.54006	5.62376e-06	0.000765413	ENSP00000311997	XP_043882254
122785155	CACNB1	1393.34	1.98837	0.39136	5.08065	3.7614e-07	0.000175469	ENSP00000377840	XP_043906748
122767198	ABCG2	847.922	1.90897	0.599749	3.18294	0.00145785	0.0209834	ENSP00000237612	XP_043878538
122758357	OLFM1	3326.66	1.84131	0.378329	4.86695	1.13334e-06	0.0003436	ENSP000002774151	XP_043868415
122785458	SLC16A6	5541.1	1.78509	0.300143	5.94748	2.72296e-09	7.4298e-06	ENSP00000462985	XP_043907194
122777466	RNF170	83.7935	1.67123	0.394002	4.24168	2.21852e-05	0.00169495	ENSP00000445725	XP_043894676
122772781	RPP25	327	1.6626	0.422073	3.93912	8.17811e-05	0.00372797	ENSP00000317691	XP_043886991
122775640	SLC41A2	1546.16	1.58041	0.257759	6.13132	8.71503e-10	4.16143e-06	ENSP00000258538	XP_043891633
122765797	SALL2	1183.9	1.51963	0.353528	4.29848	1.71973e-05	0.00143835	ENSP00000396773	XP_043876162
122769409	VTCN1	139.762	1.49398	0.374646	3.98771	6.67131e-05	0.00326459	ENSP00000418284	XP_043881866
122764780	ABCA1	244.788	1.48699	0.534944	2.77971	0.00544071	0.0477782	ENSP00000504612	XP_043874648
122766247	NAT16	803.423	1.48394	0.354667	4.18404	2.86374e-05	0.00198469	ENSP00000395125	XP_043876890
122758318	GRIN1	524.562	1.47938	0.425199	3.47926	0.000502802	0.0109321	ENSP00000360614	XP_043868346
122784830	ARL5B	1771.44	1.47626	0.388363	3.80123	0.000143982	0.00517469	ENSP00000366487	XP_043906131
122767554	ANOS1	300.628	1.46586	0.399592	3.66838	0.000244091	0.00705316	ENSP00000262648	XP_043878813
122758814	NPTX2	131.897	1.44736	0.473117	3.05919	0.00221933	0.0274187	ENSP00000265634	XP_043869076
122758916	RASD1	2581.69	1.40356	0.481194	2.91682	0.00353615	0.0364689	ENSP00000463388	XP_043869249
122775736	GRM3	280.287	1.38603	0.410042	3.38022	0.000724274	0.0136797	ENSP00000355316	XP_043891793
122786265	evx1	157.992	1.3807	0.374248	3.68926	0.000224909	0.00678423	ENSP00000419266	XP_043908355
122771642	DUSP5	1975.25	1.37546	0.345932	3.97608	7.00601e-05	0.00334537	ENSP00000358596	XP_043885249
122781685	HNRNPLL	826.507	1.36503	0.410769	3.32312	0.000890182	0.0154991	ENSP00000387088	XP_043901566
122772477	GRAMD2A	313.313	1.36315	0.29609	4.60384	4.14765e-06	0.000685638	ENSP00000311657	XP_043886502
122781550	GTF2A1L	440.106	1.35673	0.430219	3.15358	0.00161283	0.0223785	ENSP00000384597	XP_043901213
122784784	gpr139	130.457	1.34077	0.308716	4.34306	1.40511e-05	0.00130517	ENSP00000458791	XP_043906062
122764913	MRC1	448.991	1.30251	0.288022	4.52226	6.11832e-06	0.000800209	ENSP00000455897	XP_043874850
122786870	ARIH1	927.234	1.2863	0.28371	4.53385	5.79187e-06	0.000768227	ENSP00000369217	XP_043909319
122765116	CREB1	498.47	1.28231	0.349821	3.66562	0.000246738	0.0070655	ENSP00000236995	XP_043875153
122762952	MYT1L	254.646	1.25909	0.315289	3.99343	6.5123e-05	0.00323919	ENSP00000497244	XP_043874050
122782287	UBE2G1	908.342	1.2447	0.33543	3.71074	0.000206653	0.00646001	ENSP00000380178	XP_043902519
122778037	PCDHAC2	388.965	1.22628	0.207115	5.92075	3.20479e-09	7.65143e-06	ENSP00000478629	XP_043895530
122759228	CNGA3	193.604	1.22626	0.34925	3.51111	0.000446241	0.0102319	ENSP00000410070	XP_043869850
122786517	LPCAT1	932.521	1.22275	0.391597	3.12248	0.00179336	0.024075	ENSP00000283415	XP_043908819
122760881	SPAG6	1332.12	1.22183	0.2998	4.07549	4.59173e-05	0.00268202	ENSP00000365811	XP_043872010
122779720	IQCA1	1666.65	1.22119	0.278301	4.38803	1.14382e-05	0.00118206	ENSP00000311951	XP_043898241
122785259	CFAP20	1013.27	1.21746	0.311563	3.9076	9.32162e-05	0.00400033	ENSP00000262498	XP_043906922
122771615	VASN	347.169	1.21394	0.401056	3.02687	0.00247099	0.0293324	ENSP00000306864	XP_043885219
122786871	smap2	163.839	1.20938	0.379365	3.1879	0.00143308	0.0207363	ENSP00000361803	XP_043909320
122777825	CYP2J2	271.391	1.2065	0.309243	3.90145	9.56201e-05	0.00405854	ENSP00000360247	XP_043895246
122776474	PLCZ1	1465.97	1.20397	0.33853	3.55647	0.000375871	0.00919224	ENSP00000266505	XP_043892973
122776089	TNNT3	594.493	1.19312	0.348444	3.42414	0.000616757	0.012416	ENSP00000413203	XP_043892395
122766251	TM4SF5	92.9638	1.19191	0.3732	3.19377	0.00140427	0.0204277	ENSP00000270560	XP_043876897
122773506	SGPP2	226.412	1.18792	0.302803	3.92308	8.74233e-05	0.00387421	ENSP00000315137	XP_043888197
122772540	MORN3	2626.18	1.18582	0.268919	4.40957	1.03575e-05	0.00108838	ENSP00000347486	XP_043886621
122785481	TUBB4B	2996.84	1.17913	0.3393	3.47518	0.000510515	0.0110096	ENSP00000259818	XP_043907230
122769752	RBBP6	2757.11	1.16954	0.313932	3.72547	0.000194953	0.00617514	ENSP00000456750	XP_043882500
122770955	PIM1	761.83	1.1587	0.284562	4.07186	4.66386e-05	0.00270923	ENSP00000362608	XP_043884125
122778807	PITPNB	454.264	1.15525	0.353263	3.27021	0.00107467	0.01722	ENSP00000334738	XP_043896838
122757996	TESC	340.839	1.15299	0.351191	3.28309	0.00102677	0.0167937	ENSP00000334785	XP_043867706
122765041	MCF2L	327.062	1.15275	0.277694	4.15116	3.3079e-05	0.00219378	ENSP00000364754	XP_043875023
122784867	WFIKKN2	1219.12	1.15207	0.348445	3.30632	0.000945298	0.016012	ENSP00000311184	XP_043906202
122782104	RSPH3	841.832	1.14784	0.330589	3.47212	0.000516367	0.0111066	ENSP00000356036	XP_043902245
122786827	DNAH3	5455.87	1.14426	0.277067	4.12989	3.62943e-05	0.00229538	ENSP00000513632	XP_043909258
122783959	EFHD1	2960.09	1.14308	0.286496	3.98987	6.61104e-05	0.00326459	ENSP00000434498	XP_043904886
122780351	S1PR3	760.985	1.1392	0.270834	4.20628	2.59614e-05	0.00188541	ENSP00000365006	XP_043899162
122776854	RASSF8	298.792	1.13852	0.388705	2.929	0.00340049	0.0356278	ENSP00000443696	XP_043893538
122772854	NR2F2	215.156	1.13749	0.269249	4.22468	2.39283e-05	0.00175781	ENSP00000377721	XP_043887103
122766057	ENO3	641.215	1.1359	0.323768	3.50839	0.000450828	0.0103124	ENSP00000431087	XP_043876594
122779396	BRD8	793.628	1.13265	0.368872	3.07058	0.00213641	0.0267769	ENSP00000384845	XP_043897636
122785031	arhgdig	449.729	1.13094	0.308836	3.66193	0.000250317	0.00712528	ENSP00000440560	XP_043906523
122761643	TUBA1C	1753.73	1.12774	0.311243	3.62335	0.000290816	0.00782319	ENSP00000301072	XP_043872787
122765433	IGFBP5	5023.11	1.12627	0.259848	4.33434	1.462e-05	0.00133609	ENSP00000233813	XP_043875620
122766108	HHATL	1253.29	1.12302	0.337524	3.32724	0.000877111	0.0153759	ENSP00000405423	XP_043876950
122770834	OPN5	1181.16	1.1206	0.340176	3.29418	0.000987107	0.0165094	ENSP00000377302	XP_043883928
122783999	KCNK10	259.355	1.10986	0.355852	3.1189	0.00181529	0.024201	ENSP00000312811	XP_043904943
122758822	DNAH3	10166	1.1071	0.278166	3.98	6.89158e-05	0.00330727	ENSP00000513632	XP_043869090
122772440	FES	219.485	1.10485	0.27988	3.94757	7.89485e-05	0.00361611	ENSP00000331504	XP_043886437
122779693	PACRG	1038.43	1.10274	0.298389	3.69564	0.000219334	0.00672437	ENSP00000355854	XP_043898200
122761319	C1QTNF12	1437.07	1.1026	0.272675	4.04363	5.26298e-05	0.00285576	ENSP00000329137	XP_043872446
122785839	IGLL5	237.232	1.09491	0.382359	2.86357	0.00418895	0.0407028	ENSP00000431254	XP_043907754
122774990	NFKBID	349.306	1.09305	0.362019	3.01933	0.00253339	0.0296675	ENSP00000493265	XP_043890579
122759926	EIF4G1	875.275	1.08968	0.284964	3.82392	0.000131345	0.00489979	ENSP00000317600	XP_043870870
122774337	NCAM1	432.803	1.08928	0.390235	2.79135	0.00524887	0.0468058	ENSP00000484943	XP_043889423
122781029	FOXQ1	259.381	1.08551	0.377795	2.87328	0.00406239	0.0399495	ENSP00000296839	XP_043900456
122773163	TRIM16	700.314	1.08309	0.318792	3.39747	0.000680108	0.0131622	ENSP00000338989	XP_043887531
122777826	CYP2J2	170.92	1.08071	0.318699	3.391	0.000696391	0.0133915	ENSP00000360247	XP_043895247
122761642	TUBA1C	5126.87	1.07848	0.300772	3.5857	0.000336181	0.00866812	ENSP00000301072	XP_043872786
122786381	DNAH3	11010.6	1.07586	0.252939	4.25344	2.1051e-05	0.00166695	ENSP00000513632	XP_043908586
122767953	SUN2	1192.69	1.07257	0.288897	3.71263	0.000205121	0.00642516	ENSP00000415588	XP_043879467
122758268	ST8SIA5	1441.81	1.07066	0.326688	3.27733	0.00104793	0.0169623	ENSP00000445492	XP_043868233
122763159	HIPK2	1872.26	1.06581	0.323815	3.29141	0.000996875	0.0166291	ENSP00000385571	XP_043874153
122776746	CCM2L	996.659	1.0656	0.376543	2.82997	0.0046553	0.0435011	ENSP00000392448	XP_043893369
122778643	AQP1	3673.78	1.06514	0.320906	3.31917	0.000902856	0.0155485	ENSP00000311165	XP_043896642
122760534	ANOS1	102.019	1.06373	0.346288	3.07179	0.00212778	0.0267328	ENSP00000262648	XP_043871554
122778226	EFCAB2	559.28	1.06181	0.282463	3.7591	0.000170525	0.00562528	ENSP00000355480	XP_043895804
122768533	CKB	916.942	1.06172	0.324233	3.27455	0.00105829	0.0170433	ENSP00000299198	XP_043880530
122758649	KIF3B	309.765	1.0614	0.375324	2.82796	0.0046845	0.0436764	ENSP00000364864	XP_043868852
122778748	PACRG	612.186	1.05628	0.280715	3.76282	0.000168006	0.00556137	ENSP00000355854	XP_043896780
122758344	NEFL	867.86	1.05619	0.279119	3.784	0.000154328	0.00528255	ENSP00000482169	XP_043868393
122776859	TCTE1	990.992	1.05387	0.31443	3.35169	0.000803211	0.0145415	ENSP00000360560	XP_043893543
122775153	CACNG7	1615.51	1.0518	0.243928	4.31191	1.61853e-05	0.00140054	ENSP00000222212	XP_043890868
122772657	HPR	121.18	1.04864	0.276042	3.79884	0.000145376	0.00517469	ENSP00000441828	XP_043886787
122780208	NECTIN3	371.424	1.03957	0.232222	4.47665	7.58243e-06	0.000928362	ENSP00000418070	XP_043899002
122773805	FXYD6	238.696	1.03865	0.328606	3.16078	0.00157346	0.0219732	ENSP00000463158	XP_043888665
122778586	FABP6	80.7343	1.03486	0.319717	3.23678	0.00120887	0.0186204	ENSP00000385433	XP_043896559
122785105	SLC25A38	587.084	1.03419	0.269432	3.83839	0.000123841	0.00472232	ENSP00000497532	XP_043906672
122768674	ASCL5	285.15	1.03398	0.336877	3.06932	0.00214545	0.0268006	ENSP00000472681	XP_043880770
122778642	HPRT1	550.623	1.03232	0.3072	3.36041	0.000778272	0.0142385	ENSP00000298556	XP_043896641
122769531	TUBA1C	332.724	1.03149	0.333243	3.0953	0.00196611	0.0253827	ENSP00000448211	XP_043882031
122765162	KLHL10	1923.32	1.03127	0.261942	3.93701	8.25031e-05	0.00375193	ENSP00000293303	XP_043875222
122786721	DAPK2	822.571	1.02625	0.361536	2.83858	0.00453142	0.0427277	ENSP00000408277	XP_043909137
122779489	FAXDC2	1752.49	1.02377	0.289329	3.53842	0.000402528	0.00960333	ENSP00000320604	XP_043897842
122786638	ARMC3	3490.38	1.01749	0.283392	3.5904	0.000330169	0.00856163	ENSP00000387288	XP_043909056
122766957	PTN	183.426	1.01731	0.311314	3.26778	0.00108393	0.0173042	ENSP00000376798	XP_043878168
122784493	CNST	1835.3	1.01692	0.289434	3.51348	0.000442281	0.0101655	ENSP00000355470	XP_043905725
122782762	THEG	5223.35	1.01684	0.297463	3.41839	0.000629929	0.0125591	ENSP00000264820	XP_043903204
122761638	GIN1	1503.48	1.01676	0.28655	3.54828	0.000387755	0.00937041	ENSP00000427162	XP_043872779
122780843	RGS2	317.326	1.01645	0.342891	2.96435	0.00303318	0.0330107	ENSP00000235382	XP_043900120
122782509	OSR1	980.153	1.01439	0.354299	2.86309	0.00419526	0.0407162	ENSP00000272223	XP_043902781
122776471	PIK3C2G	1144.77	1.01352	0.328756	3.08289	0.00205004	0.0261562	ENSP00000501889	XP_043892962
122764901	P4HTM	262.76	1.01341	0.353789	2.86444	0.00417745	0.0406673	ENSP00000373235	XP_043874836
122763908	MRTFB	441.511	1.00999	0.296667	3.40445	0.000662965	0.012974	ENSP00000459626	XP_043874325
122760533	GPR143	464.748	1.00858	0.254239	3.96704	7.27696e-05	0.00342703	ENSP00000417161	XP_043871553
122778825	GAS8	1346.12	1.00755	0.299473	3.36441	0.000767071	0.0141248	ENSP00000268699	XP_043896863
122775665	TSNAXIP1	444.028	1.00657	0.313891	3.20674	0.00134247	0.0198748	ENSP00000373485	XP_043891675
122780219	AKR1A1	210.266	1.00637	0.355499	2.83088	0.00464198	0.0433978	ENSP00000312606	XP_043899018
122784478	PAPOLA	2637.93	0.999505	0.258187	3.87124	0.000108284	0.00437257	ENSP00000376716	XP_043905710
122760172	FAM221A	655.701	0.998646	0.359605	2.77706	0.00548528	0.047999	ENSP00000386927	XP_043871192
122769546	KRT18	321.996	0.997955	0.246558	4.04755	5.17564e-05	0.00283252	ENSP00000373487	XP_043882079
122765562	GABRB3	4538.93	0.993516	0.307971	3.22601	0.0012553	0.0191522	ENSP00000383049	XP_043875821
122765888	TRIM39	163.593	0.992935	0.303869	3.26765	0.00108446	0.0173042	ENSP00000379796	XP_043876292
122771314	SLC5A7	2910.78	0.992688	0.299811	3.31104	0.000929488	0.0158795	ENSP00000264047	XP_043884747
122775975	TMEM117	2396.71	0.989671	0.263935	3.74967	0.000177066	0.00577127	ENSP00000266534	XP_043892190
122778370	ABLIM3	1016.26	0.989142	0.240123	4.11931	3.80009e-05	0.00237195	ENSP00000425394	XP_043896112
122760246	ZNF160	1907.88	0.985983	0.239643	4.11438	3.88223e-05	0.00240749	ENSP00000470573	XP_043871264
122762752	GRAMD1A	7718.66	0.984325	0.30653	3.21119	0.00132189	0.0197663	ENSP00000490062	XP_043873867
122782116	PCBP3	189.501	0.982607	0.244871	4.01276	6.0014e-05	0.00312657	ENSP00000383165	XP_043902264
122758263	CABP7	130.947	0.977639	0.341141	2.86579	0.00415967	0.0405697	ENSP00000216144	XP_043868225
122761065	GRM7	2014.98	0.969563	0.343019	2.82656	0.00470512	0.0437559	ENSP00000350348	XP_043872235
122772654	PLEKHG4	9543.72	0.96724	0.323707	2.98801	0.00280802	0.0316305	ENSP00000398030	XP_043886783
122759984	KISS1R	151.65	0.963198	0.309939	3.1077	0.00188551	0.0247524	ENSP00000234371	XP_043870961
122782089	ZFAND6	1501.94	0.962013	0.263356	3.6529	0.000259294	0.00727198	ENSP00000478129	XP_043902228
122771563	HMOX1	1236.05	0.960709	0.248779	3.86169	0.000112604	0.00443411	ENSP00000216117	XP_043885126
122779250	GRIA3	10569.4	0.956723	0.235234	4.06711	4.7599e-05	0.00272039	ENSP00000481554	XP_043897351
122774919	VEGFA	270.945	0.951165	0.232869	4.08455	4.41624e-05	0.00261957	ENSP00000361148	XP_043890459
122765978	FRRS1	145.475	0.950877	0.344362	2.76127	0.00575769	0.0493964	ENSP00000496583	XP_043876439
122786822	CFAP157	940.416	0.946717	0.26151	3.6202	0.000294378	0.00784186	ENSP00000478313	XP_043909254
122758906	TCERG1L	2972.47	0.942254	0.254707	3.69937	0.000216137	0.0066599	ENSP00000357631	XP_043869233
122772035	RRAD	1556.09	0.93802	0.27815	3.37235	0.000745297	0.0138475	ENSP00000299759	XP_043885603
122760943	SNAI2	1398.05	0.936739	0.318036	2.94539	0.00322552	0.0343792	ENSP00000020945	XP_043872116
122773948	SUSD6	243.078	0.935732	0.26871	3.48231	0.000497112	0.0108637	ENSP00000344424	XP_043888890
122775780	EEIG2	799.535	0.933363	0.331947	2.81178	0.00492681	0.0450897	ENSP00000359052	XP_043891878
122769782	GDA	948.694	0.932953	0.240681	3.87631	0.000106052	0.00433264	ENSP00000436619	XP_043882550
122771387	GLI3	1189.23	0.92921	0.251666	3.69223	0.000222295	0.00675013	ENSP00000503743	XP_043884876
122782541	TFAP2A	162.956	0.928615	0.254956	3.64225	0.000270262	0.00748116	ENSP00000316516	XP_043902875
122781476	PLEK	1189.12	0.928604	0.274733	3.38002	0.000724809	0.0136797	ENSP00000234313	XP_043901093
122778805	KIF2A	2852.08	0.928164	0.282043	3.29086	0.000998804	0.0166322	ENSP00000501719	XP_043896836
122762337	LAMB4	3908.28	0.925053	0.273087	3.3874	0.000705596	0.0134904	ENSP00000373433	XP_043873459
122780353	MAP3K15	3220.63	0.922684	0.254599	3.62406	0.000290011	0.00782319	ENSP00000345629	XP_043899168
122775935	CCDC33	1687.07	0.922472	0.245685	3.75469	0.000173556	0.00571538	ENSP00000381795	XP_043892113
122783194	slc2a2	261.772	0.916308	0.320105	2.86252	0.00420283	0.0407689	ENSP00000323568	XP_043903815
122766032	GLT8D2	876.966	0.915186	0.306733	2.98366	0.00284824	0.0319124	ENSP00000447450	XP_043876548
122778219	CCDC88A	7842.5	0.914741	0.283507	3.22652	0.00125307	0.019147	ENSP00000494030	XP_043895787
122766227	LRRC8A	1588.95	0.913296	0.292489	3.1225	0.00179325	0.024075	ENSP00000259324	XP_043876853
122769479	SH2D1B	589.179	0.907111	0.254886	3.55889	0.000372431	0.00915498	ENSP00000356906	XP_043881967
122773421	POR	18511.8	0.90517	0.244396	3.70371	0.00021247	0.00656692	ENSP00000419970	XP_043888042
122780812	RNF220	198.681	0.903045	0.299069	3.01952	0.00253174	0.0296675	ENSP00000361321	XP_043900071
122786857	gabbr1	1770.19	0.898767	0.252323	3.56198	0.000368075	0.00910653	ENSP00000366211	XP_043909297
122783132	PPP1R37	155.327	0.897762	0.252404	3.55685	0.000375335	0.0091909	ENSP00000221462	XP_043903709
122782959	DISP2	91.6679	0.897636	0.250535	3.58288	0.000339831	0.00871491	ENSP00000267889	XP_043903507
122771051	MMD2	232.55	0.893046	0.278507	3.20655	0.00134337	0.0198748	ENSP00000384141	XP_043884284
122781297	REPS2	1921.46	0.892304	0.259821	3.43431	0.000594073	0.0121747	ENSP00000349824	XP_043900872
122770102	TESK1	199.249	0.883839	0.307898	2.87056	0.00409749	0.0401754	ENSP00000481045	XP_043883016
122782046	NPAS4	208.572	0.882393	0.312038	2.82784	0.00468634	0.0436764	ENSP00000311196	XP_043902172
122775138	MAL2	757.665	0.882005	0.231737	3.80606	0.000141197	0.00513689	ENSP00000479708	XP_043890844
122784190	MACO1	322.193	0.878543	0.279006	3.14883	0.00163925	0.0226553	ENSP00000363463	XP_043905277
122781984	FRMPD2	772.632	0.87559	0.250286	3.49835	0.000468141	0.0105442	ENSP00000363317	XP_043902067
122780601	NFIL3	642.807	0.87253	0.223434	3.90508	9.41941e-05	0.00401586	ENSP00000297689	XP_043899603
122764787	RNF130	3230.91	0.870275	0.247028	3.52298	0.00042672	0.0099105	ENSP00000429509	XP_043874659
122779173	RAP1GAP2	651.007	0.8699	0.31507	2.76098	0.00576288	0.0493964	ENSP00000439688	XP_043897236
122785483	TUBB4B	2839.15	0.864768	0.311246	2.77841	0.00546254	0.0478798	ENSP00000259818	XP_043907238
122762522	ZNF827	891.312	0.855356	0.272524	3.13865	0.00169728	0.0231393	ENSP00000424541	XP_043873657
122762600	TRIM25	471.199	0.854991	0.274829	3.11099	0.00186464	0.0246467	ENSP00000445961	XP_043873717
122774249	IQCG	390.054	0.853285	0.261297	3.26557	0.00109244	0.0173735	ENSP00000265239	XP_043889288
122779480	NRG2	2519.47	0.850631	0.282105	3.0153	0.00256726	0.0299253	ENSP00000289409	XP_043897828
122762129	LCMT2	5090.33	0.848717	0.256518	3.3086	0.000937632	0.0159331	ENSP00000307214	XP_043873253
122760252	HECTD2	5812.87	0.848494	0.224596	3.77787	0.000158173	0.00537563	ENSP00000360746	XP_043871272
122782222	LRRC34	1080.77	0.845987	0.268865	3.14651	0.00165232	0.0227641	ENSP00000414635	XP_043902430
122769345	CUX2	17705.5	0.844269	0.273571	3.08611	0.00202797	0.0259958	ENSP00000261726	XP_043881752
122772482	FHOD3	1275.66	0.843776	0.274347	3.07558	0.00210095	0.0265398	ENSP00000467195	XP_043886513
122784319	msgn1	83.7188	0.841887	0.190935	4.40929	1.0371e-05	0.00108838	ENSP00000281047	XP_043905469
122762293	CFAP206	770.381	0.837263	0.231581	3.61542	0.000299864	0.00794369	ENSP00000426769	XP_043873426
122786600	fam135b	4834.49	0.83717	0.294817	2.83963	0.00451658	0.0426677	ENSP00000378710	XP_043908948
122778565	TENM2	1436.83	0.826721	0.256118	3.2279	0.00124703	0.0191004	ENSP00000512239	XP_043896521
122758432	MYO3B	1602.57	0.825574	0.249137	3.31374	0.000920582	0.0157696	ENSP00000386213	XP_043868602
122768736	CNTN4	898.42	0.823481	0.272654	3.02023	0.00252579	0.0296342	ENSP00000413642	XP_043880869
122783056	vash1	2731.5	0.822974	0.213138	3.86123	0.000112819	0.00443411	ENSP00000167106	XP_043903637
122768732	H6PD	1285.82	0.820673	0.266388	3.08075	0.00206482	0.026257	ENSP00000366620	XP_043880863
122761108	XRCC4	4482.84	0.819789	0.221955	3.69349	0.000221196	0.00674894	ENSP00000282268	XP_043872243
122771454	LYG2	580.207	0.819279	0.221175	3.70421	0.000212048	0.00656692	ENSP00000327533	XP_043884970
122775849	MAP9	2309.3	0.813146	0.268128	3.03268	0.00242395	0.0290448	ENSP00000498412	XP_043891988
122770858	TSPAN5	3342.25	0.81252	0.262104	3.09999	0.00193526	0.0251451	ENSP00000307701	XP_043883960
122776534	RNF182	207.891	0.807069	0.285046	2.83136	0.004635	0.0433538	ENSP00000441271	XP_043893073
122771958	GATM	412.87	0.806416	0.285664	2.82295	0.00475834	0.0440972	ENSP00000379895	XP_043885488
122767822	NGF	270.606	0.803891	0.286286	2.80799	0.00498511	0.045384	ENSP00000505558	XP_043879254
122787080	FIBCD1	2588.04	0.803531	0.222485	3.61162	0.000304285	0.00800529	ENSP00000361413	XP_043909584
122772262	MCTP2	6246.19	0.801309	0.281697	2.84458	0.00444705	0.042216	ENSP00000350377	XP_043886075
122787128	LRP4	5201.24	0.80098	0.196752	4.07102	4.68086e-05	0.00270923	ENSP00000367888	XP_043909664
122774201	MYOM3	407.948	0.798316	0.231854	3.44318	0.000574919	0.0119879	ENSP00000363557	XP_043889210
122777530	HOXC13	324.921	0.797291	0.196951	4.04817	5.16192e-05	0.00283252	ENSP00000243056	XP_043894760
122770969	ANKRD66	351.852	0.792837	0.269806	2.93855	0.00329753	0.0347971	ENSP00000454770	XP_043884141
122759456	BHLHA15	179.564	0.791471	0.284809	2.77895	0.00545349	0.0478464	ENSP00000326391	XP_043870282
122783062	meis2	6060.84	0.787056	0.239518	3.286	0.00101622	0.0167904	ENSP00000453497	XP_043903647
122778806	DRC1	1245.83	0.786558	0.26679	2.94823	0.00319597	0.0342169	ENSP00000288710	XP_043896837
122760618	MCAM	1415.16	0.786383	0.272875	2.88184	0.00395354	0.0393705	ENSP00000264036	XP_043871674
122761907	MNS1	2513.61	0.785115	0.262046	2.9961	0.00273456	0.0311449	ENSP00000260453	XP_043873026
122766685	RAB39B	2273.76	0.782672	0.244617	3.19958	0.00137628	0.0201742	ENSP00000358466	XP_043877684
122773059	JAM3	508.337	0.781869	0.250476	3.12153	0.00179914	0.0240979	ENSP00000299106	XP_043887374
122777272	CACNA2D3	629.177	0.77807	0.178598	4.35654	1.32136e-05	0.00127365	ENSP00000288197	XP_043894329
122778171	SPON2	122.295	0.777472	0.271753	2.86095	0.00422374	0.0408887	ENSP00000483599	XP_043895728
122772158	CSRP3	641.736	0.772404	0.269714	2.86379	0.00418604	0.0407028	ENSP00000265968	XP_043885825
122763059	GRIPAP1	1337.51	0.769013	0.161776	4.75358	1.99847e-06	0.000464463	ENSP00000365606	XP_043874098
122761647	NUGGC	475.478	0.767902	0.220809	3.47768	0.000505777	0.0109652	ENSP00000408697	XP_043872794
122770978	RADIL	707.238	0.766882	0.16564	4.62982	3.65976e-06	0.000641297	ENSP00000382492	XP_043884153
122782765	PLPP2	2913.31	0.766486	0.250549	3.05923	0.00221908	0.0274187	ENSP00000388565	XP_043903206
122772393	SIRT3	1687.65	0.766247	0.18899	4.05442	5.02585e-05	0.00278243	ENSP00000435464	XP_043886340
122785194	GRN	5828.4	0.764435	0.16088	4.75158	2.01835e-06	0.000464463	ENSP00000053867	XP_043906826
122758749	RGS3	3427.64	0.76349	0.180524	4.2293	2.3442e-05	0.00172873	ENSP00000479017	XP_043869010
122785514	PRKCA	1020.7	0.762909	0.144475	5.28057	1.28781e-07	0.000106944	ENSP00000408695	XP_043907282
122772208	ADAMTS7	1926.57	0.760252	0.270608	2.80942	0.00496314	0.0453136	ENSP00000373472	XP_043885931
122758282	FAM222A	848.911	0.760127	0.26357	2.88397	0.00392702	0.0392499	ENSP00000351783	XP_043868260
122766448	CALU	2695.03	0.751891	0.171939	4.37302	1.22542e-05	0.00121838	ENSP00000408838	XP_043877235
122777166	UGT2B17	139.354	0.745717	0.225128	3.31241	0.000924953	0.0158303	ENSP00000320401	XP_043894138
122768506	PPARG	1495.68	0.745056	0.217629	3.42352	0.000618159	0.012416	ENSP00000287820	XP_043880492
122772153	E2F8	5619.51	0.744975	0.228247	3.2639	0.0010989	0.0174038	ENSP00000481103	XP_043885818
122779370	CCDC169	1797.81	0.743557	0.237034	3.13692	0.00170733	0.02321	ENSP00000239859	XP_043897560
122768616	PPP1R1A	12633.3	0.739929	0.214972	3.44197	0.000577485	0.0120021	ENSP00000257905	XP_043880655
122769090	CFAP251	82.3785	0.739773	0.190992	3.87333	0.00010736	0.00435367	ENSP00000288912	XP_043881303
122769341	CHRND	292.676	0.738725	0.20944	3.52714	0.000420067	0.00983245	ENSP00000258385	XP_043881748
122775933	CYP11A1	9437.99	0.738423	0.230183	3.20798	0.00133671	0.0198455	ENSP00000268053	XP_043892110
122768277	NUAK2	1487.51	0.738115	0.177677	4.15425	3.26357e-05	0.00218391	ENSP00000356125	XP_043880093
122784946	CACNA1I	1910.91	0.73305	0.240062	3.05359	0.00226119	0.0277562	ENSP00000385019	XP_043906331
122775903	ZIC1	466.611	0.726197	0.230874	3.14543	0.00165843	0.022803	ENSP00000282928	XP_043892098
122771337	LDLR	1507.29	0.725789	0.262577	2.7641	0.00570794	0.0492197	ENSP00000252444	XP_043884793
122759549	DNAJB13	2655.78	0.724024	0.223932	3.23323	0.00122398	0.0188381	ENSP00000344431	XP_043870410
122782273	DPP6	274.904	0.722466	0.256482	2.81683	0.00484997	0.0447509	ENSP00000397303	XP_043902500
122785032	IGF2BP1	4123.7	0.722391	0.190134	3.79937	0.000145064	0.00517469	ENSP00000290341	XP_043906524
122772420	ESRP1	1473.52	0.721947	0.183516	3.93398	8.35515e-05	0.00377084	ENSP00000405738	XP_043886396
122786625	HOXA3	1172.69	0.721134	0.167788	4.29788	1.72441e-05	0.00143835	ENSP00000484411	XP_043909001
122780237	BACH1	863.406	0.721091	0.257335	2.80216	0.00507625	0.0459291	ENSP00000382805	XP_043899035
122786765	slc39a7	6972.9	0.720817	0.260717	2.76475	0.00569664	0.0491667	ENSP00000363809	XP_043909173
122764846	SIK1	4733.54	0.717816	0.217182	3.30514	0.000949301	0.0160599	ENSP00000270162	XP_043874743
122783789	iyd	249.972	0.714993	0.168346	4.24716	2.16496e-05	0.00167412	ENSP00000343763	XP_043904565
122776709	SLC11A2	342.247	0.711056	0.164744	4.31612	1.58794e-05	0.00140054	ENSP00000378364	XP_043893308
122770721	NID1	2938.77	0.708958	0.239133	2.96471	0.0030297	0.0330104	ENSP00000264187	XP_043883719
122770860	MND1	2632.59	0.704337	0.163237	4.31481	1.59744e-05	0.00140054	ENSP00000240488	XP_043883963
122782315	MORN4	1074.17	0.703915	0.198516	3.54589	0.000391296	0.00942465	ENSP00000307636	XP_043902589
122771050	RADIL	929.932	0.702979	0.159314	4.41254	1.02164e-05	0.00108407	ENSP00000382492	XP_043884280
122780133	RAB38	132.326	0.701374	0.235787	2.97461	0.00293365	0.0325071	ENSP00000243662	XP_043898879
122772231	ANO9	456.426	0.699635	0.237779	2.94238	0.00325701	0.0345821	ENSP00000332788	XP_043885973
122777412	ASIC1	221.486	0.697905	0.219406	3.18088	0.00146826	0.0211173	ENSP00000400228	XP_043894574
122772401	STARD5	2840.07	0.696956	0.175549	3.97016	7.18236e-05	0.00340405	ENSP00000304032	XP_043886355
122785745	TOB1	21975.4	0.69573	0.249685	2.78643	0.00532917	0.0471236	ENSP00000268957	XP_043907608
122766453	NET1	2033.93	0.69565	0.197768	3.5175	0.000435638	0.0100735	ENSP00000347134	XP_043877254
122775121	pklr	7710.67	0.69322	0.197277	3.51394	0.000441516	0.0101602	ENSP00000513903	XP_043890802
122775147	OSR2	4050.73	0.692631	0.250747	2.76227	0.00574001	0.0493743	ENSP00000414657	XP_043890858
122781349	DNAI3	1052.31	0.692205	0.233259	2.96754	0.00300196	0.0328959	ENSP00000294664	XP_043900938
122758092	SLC25A12	830.823	0.691185	0.187991	3.67669	0.000236277	0.00691198	ENSP00000388658	XP_043867918
122760415	ANO5	7875.97	0.68993	0.178022	3.87554	0.000106388	0.00433264	ENSP00000315371	XP_043871452
122768664	LRRC38	1529.41	0.689576	0.241218	2.85873	0.00425344	0.0411345	ENSP00000365253	XP_043880757
122769525	NR5A2	18499.2	0.688855	0.215748	3.19287	0.00140867	0.0204762	ENSP00000236914	XP_043882023
122761507	C8orf74	765.907	0.68885	0.230031	2.9946	0.00274803	0.0312587	ENSP00000307129	XP_043872698
122766093	CIDEB	839.366	0.688114	0.232908	2.95445	0.00313228	0.0337342	ENSP00000258807	XP_043876642
122781015	B3GNT3	209.73	0.688031	0.176766	3.89232	9.92882e-05	0.0041771	ENSP00000472638	XP_043900438
122760299	PROX1	2099.94	0.687804	0.233676	2.94341	0.00324623	0.0345614	ENSP00000261454	XP_043871323
122779819	BICDL1	195.484	0.687511	0.227582	3.02094	0.00251993	0.0296342	ENSP00000380690	XP_043898399
122762155	TRPV1	477.479	0.686854	0.219389	3.13076	0.00174353	0.0235345	ENSP00000382659	XP_043873285
122780236	LRRC32	2260.02	0.686812	0.232485	2.95421	0.00313467	0.0337342	ENSP00000385766	XP_043899032
122766250	CCNB1IP1	3042.97	0.686085	0.208711	3.28725	0.00101171	0.0167652	ENSP00000381229	XP_043876895
122779673	TMIGD1	118.877	0.684799	0.218475	3.13445	0.00172176	0.0233396	ENSP00000332404	XP_043898180
122771698	GNG13	267.133	0.684479	0.188081	3.63928	0.000273406	0.00753543	ENSP00000248150	XP_043885343
122770183	WDR54	2934.03	0.683934	0.173139	3.9502	7.80861e-05	0.00359384	ENSP00000006526	XP_043883133
122768184	SLC6A13	2772.11	0.682035	0.183063	3.72568	0.000194788	0.00617514	ENSP00000339260	XP_043879925
122781375	NCAPG2	3540.97	0.681385	0.18067	3.77144	0.000162311	0.00549517	ENSP00000386569	XP_043900940
122785189	PLPPR5	1117.36	0.680349	0.229436	2.96531	0.00302383	0.0330011	ENSP00000263177	XP_043906811
122766248	METTL3	2887.66	0.67992	0.172781	3.93516	8.31428e-05	0.0037631	ENSP00000298717	XP_043876893
122781431	OPRM1	869.886	0.679718	0.24486	2.77595	0.0055041	0.0481137	ENSP00000394624	XP_043901010
122765166	HCN1	1174.26	0.678198	0.213852	3.17134	0.00151737	0.0215157	ENSP00000501107	XP_043875225
122786911	shisa7	2698.39	0.670215	0.214963	3.11781	0.00182199	0.0242509	ENSP00000365503	XP_043909379
122774991	THSD7A	5631.08	0.669943	0.174932	3.82973	0.000128281	0.00483269	ENSP00000406482	XP_043890580
122780129	RAB26	1261.87	0.667397	0.228947	2.91507	0.00355614	0.0365961	ENSP00000441580	XP_043898874
122759360	SEMA4G	1144.04	0.665861	0.230222	2.89225	0.00382489	0.0384174	ENSP00000359270	XP_043870108
122773461	SIAE	705.945	0.665467	0.175752	3.7864	0.000152843	0.0052594	ENSP00000263593	XP_043888110
122779530	MYO18A	810.357	0.663337	0.231461	2.86586	0.00415874	0.0405697	ENSP00000437073	XP_043897917
122758557	GCNT4	116.563	0.66288	0.201658	3.28715	0.00101206	0.0167652	ENSP00000498836	XP_043868740
122774527	DNAH5	2111.99	0.661115	0.194458	3.39978	0.000674391	0.0131036	ENSP00000505288	XP_043889838
122786158	TUBB	1353.29	0.657726	0.191783	3.42953	0.000604624	0.0122854	ENSP00000339001	XP_043908152
122765867	AKR1B10	2657.09	0.657416	0.155418	4.22998	2.33716e-05	0.00172873	ENSP00000352584	XP_043876262
122766737	MRC2	800.957	0.65423	0.173495	3.77089	0.000162664	0.00549517	ENSP00000307513	XP_043877818
122772956	LAYN	1098.64	0.653289	0.160919	4.05974	4.91278e-05	0.00275173	ENSP00000364764	XP_043887216
122776171	TP53I11	4121.07	0.652593	0.186626	3.49679	0.0004709	0.0105939	ENSP00000309532	XP_043892502
122765382	TMEM47	376.262	0.652175	0.164457	3.96562	7.32056e-05	0.00342703	ENSP00000275954	XP_043875551
122774158	CLPTM1L	808.566	0.651995	0.199867	3.26215	0.0011057	0.0174676	ENSP00000313854	XP_043889150
122779379	MYO7A	1402.48	0.65184	0.196184	3.32259	0.000891849	0.0154998	ENSP00000386635	XP_043897583
122770119	NPDC1	408.152	0.651588	0.186586	3.49215	0.000479141	0.010663	ENSP00000360660	XP_043883045
122774668	EFHB	3920.45	0.65134	0.186364	3.49498	0.00047409	0.0106156	ENSP00000342263	XP_043890072
122778718	SLC49A3	3951.41	0.650198	0.16348	3.97722	6.97243e-05	0.00333768	ENSP00000320234	XP_043896744
122785236	KCNC1	331.534	0.648125	0.230784	2.80836	0.00497946	0.0453758	ENSP00000491644	XP_043906894
122768126	PLXNA2	1826.35	0.645917	0.198658	3.25141	0.00114835	0.0179342	ENSP00000356000	XP_043879814
122760880	TRMT1	11188	0.645578	0.213453	3.02446	0.00249081	0.0294215	ENSP00000466967	XP_043872008
122761203	AKIP1	711.443	0.644829	0.140803	4.57966	4.65722e-06	0.000711168	ENSP00000310644	XP_043872315
122769447	ADAMTS3	501.881	0.644802	0.191054	3.37498	0.000738203	0.0137471	ENSP00000480055	XP_043881907
122758995	NRAP	975.446	0.644306	0.219444	2.93608	0.00332384	0.0349588	ENSP00000358365	XP_043869369
122775735	ELAPOR2	1191.58	0.643646	0.203124	3.16873	0.00153104	0.0216454	ENSP00000413445	XP_043891792
122769358	GABRR3	558.747	0.641579	0.206559	3.10603	0.00189617	0.0248571	ENSP00000420790	XP_043881773
122767133	PAQR9	1318.16	0.641262	0.227705	2.8162	0.00485954	0.044796	ENSP00000341564	XP_043878440
122766249	TTC5	2407.27	0.640226	0.182138	3.51505	0.000439669	0.0101421	ENSP00000258821	XP_043876894
122760464	FARP2	547.039	0.639401	0.230146	2.77824	0.00546546	0.0478798	ENSP00000264042	XP_043871499
122778212	SMARCD3	2278.51	0.638601	0.134078	4.7629	1.90827e-06	0.000449975	ENSP00000262188	XP_043895790
122784872	CHADL	425.385	0.636181	0.199142	3.19461	0.00140018	0.0204091	ENSP00000216241	XP_043906212
122765141	IL1R1	760.675	0.631991	0.203838	3.10046	0.0019322	0.0251225	ENSP00000386380	XP_043875187
122766412	BATF3	333.963	0.630306	0.191949	3.28372	0.00102447	0.0167937	ENSP00000243440	XP_043877181
122777364	PRKCZ	1358.65	0.629158	0.193884	3.24503	0.00117439	0.0182069	ENSP00000426412	XP_043894487
122759505	ST6GALNAC2	13575.9	0.629033	0.192885	3.26117	0.00110953	0.0174676	ENSP00000225276	XP_043870356
122762458	PPAT	1771.85	0.627425	0.181029	3.46588	0.000528497	0.011245	ENSP00000264220	XP_043873586
122772367	TERB2	526.328	0.627379	0.222853	2.81522	0.00487437	0.0448677	ENSP00000340644	XP_043886301
122770478	SOCS1	157.346	0.62719	0.224132	2.7983	0.00513722	0.0462616	ENSP00000496577	XP_043883285
122781596	SLC8A1	2161.71	0.624451	0.181795	3.43492	0.000592732	0.0121602	ENSP00000385678	XP_043901305
122780206	AR	6272.13	0.623789	0.225939	2.76088	0.00576463	0.0493964	ENSP00000363822	XP_043898998
122771464	FBXO41	970.849	0.621305	0.216182	2.87399	0.00405316	0.0399007	ENSP00000295133	XP_043884986
122784462	ESRRG	528.869	0.619482	0.206073	3.00614	0.00264589	0.030546	ENSP00000493776	XP_043905689
122772821	SLC30A4	5212.45	0.618808	0.219391	2.82057	0.00479392	0.0443623	ENSP00000261867	XP_043887061
122767832	AADACL3	226.198	0.61518	0.202069	3.0444	0.00233145	0.0283108	ENSP00000352268	XP_043879269
122772068	SNAP25	1128.22	0.614797	0.197736	3.10918	0.0018761	0.0247164	ENSP00000509759	XP_043885667
122765501	ABCB11	826.373	0.614571	0.185659	3.31022	0.000932238	0.0158936	ENSP00000497931	XP_043875713
122775567	TMPO	7642.87	0.614394	0.196841	3.12127	0.00180075	0.0241025	ENSP00000376773	XP_043891474
122768757	BHLHE40	3961.52	0.613131	0.217626	2.81736	0.00484207	0.0447212	ENSP00000256495	XP_043880900
122786169	DGAT1	1817.09	0.612947	0.110099	5.56722	2.58838e-08	3.53128e-05	ENSP00000482264	XP_043908176
122766656	PHTF2	4560.13	0.612304	0.221134	2.76893	0.00562412	0.0488054	ENSP00000403042	XP_043877629
122777755	SLC41A1	394.576	0.611525	0.200744	3.04629	0.00231682	0.0282395	ENSP00000356105	XP_043895135
122777167	P2RY1	408.184	0.609834	0.190502	3.20119	0.00136861	0.0201338	ENSP00000304767	XP_043894139
122780659	EFNA2	267.644	0.60882	0.20969	2.90343	0.00369102	0.0375532	ENSP00000215368	XP_043899712
122766981	ELAVL2	3687.17	0.608177	0.206397	2.94663	0.0032126	0.0342964	ENSP00000369453	XP_043878203
122765127	NME8	221.726	0.604164	0.200039	3.02022	0.00252588	0.0296342	ENSP00000397063	XP_043875167
122767571	TMEM263	3428.37	0.603368	0.217806	2.77021	0.00560205	0.0486581	ENSP00000450350	XP_043878846
122759281	MPP2	879.115	0.602854	0.170863	3.52829	0.000418257	0.0098038	ENSP00000428182	XP_043869971
122769445	SHOC1	2282.35	0.601621	0.204534	2.94142	0.00326713	0.0346404	ENSP00000378259	XP_043881905
122771455	LYG2	194.2	0.600327	0.213303	2.81443	0.00488631	0.0449142	ENSP00000327533	XP_043884971
122766504	ARHGEF40	2167.42	0.592818	0.177165	3.34613	0.00081947	0.0147034	ENSP00000451655	XP_043877362
122760140	FHL3	863.033	0.592572	0.176227	3.36255	0.000772266	0.0141557	ENSP00000362107	XP_043871131
122776704	HES1	418.267	0.592299	0.169708	3.4901	0.000482831	0.0106861	ENSP00000232424	XP_043893299
122781051	TGFBR3	6056.92	0.592054	0.206083	2.87289	0.0040674	0.0399626	ENSP00000432638	XP_043900480
122778089	SLC25A6	1191.3	0.589122	0.20445	2.8815	0.00395784	0.0393847	ENSP00000370808	XP_043895604
122784726	MEIOC	7374.52	0.588542	0.195592	3.00903	0.00262084	0.030412	ENSP00000386452	XP_043905979
122773101	NOVA1	505.329	0.588522	0.20487	2.87266	0.00407037	0.0399712	ENSP00000459545	XP_043887432
122775390	FAM174B	262.143	0.587654	0.202913	2.89609	0.00377844	0.0380433	ENSP00000329040	XP_043891168
122760461	BOK	968.153	0.58604	0.176282	3.32444	0.000885964	0.0154538	ENSP00000314132	XP_043871496
122780599	CAVIN4	1384.96	0.585979	0.196602	2.98054	0.00287744	0.0321398	ENSP00000418668	XP_043899605
122772332	MAPK8IP1	267.282	0.58414	0.200108	2.91913	0.00351012	0.0363296	ENSP00000241014	XP_043886235
122770798	C3	2743.1	0.583846	0.189703	3.07768	0.00208618	0.0264231	ENSP00000245907	XP_043883850
122776544	RABL2B	1111.34	0.582997	0.200284	2.91086	0.00360441	0.0369733	ENSP00000509250	XP_043893087
122785213	CCDC134	843.393	0.580918	0.140567	4.13268	3.58559e-05	0.00228283	ENSP00000255784	XP_043906868
122769081	ZMAT4	1892.24	0.577173	0.194802	2.96287	0.00304785	0.0330949	ENSP00000297737	XP_043881292
122768454	SULF2	8706.79	0.572834	0.199325	2.87386	0.00405483	0.0399007	ENSP00000418290	XP_043880413
122759504	AATK	1703.65	0.572626	0.132167	4.3326	1.47361e-05	0.00133806	ENSP00000324196	XP_043870354
122772454	TCF25	1950.71	0.571381	0.150382	3.79953	0.000144971	0.00517469	ENSP00000263346	XP_043886457
122771406	VWA7	156.6	0.571373	0.206364	2.76876	0.00562692	0.0488075	ENSP00000411804	XP_043884903
122768072	PTGIS	130.218	0.56982	0.171615	3.32034	0.000899088	0.0155124	ENSP00000244043	XP_043879702
122762456	PAICS	3758.94	0.569148	0.178526	3.18804	0.00143241	0.0207363	ENSP00000264221	XP_043873584
122771706	GARS1	1105.15	0.568714	0.185009	3.07398	0.00211226	0.0266474	ENSP00000373918	XP_043885355
122777027	RAP1GAP	411.344	0.568592	0.163607	3.47535	0.000510181	0.0110096	ENSP00000441661	XP_043893877
122775595	CASP8	347.959	0.567356	0.187151	3.03154	0.00243307	0.0290934	ENSP00000391709	XP_043891548
122758073	LOXHD1	1256.09	0.566254	0.190678	2.96969	0.002981	0.0327145	ENSP00000387621	XP_043867858
122760774	ALPI	465.221	0.565299	0.18634	3.0337	0.00241571	0.029005	ENSP00000295463	XP_043871890
122768120	GNAI2	3662.65	0.563023	0.165088	3.41043	0.000648595	0.0128109	ENSP00000312999	XP_043879804
122759062	ADK	3076.47	0.562998	0.170218	3.30752	0.000941271	0.0159665	ENSP00000443965	XP_043869493
122778369	ARHGAP24	1654.82	0.560771	0.152233	3.68364	0.000229923	0.00681523	ENSP00000264343	XP_043896108
122780910	GABRB3	615.139	0.559387	0.179071	3.12383	0.00178511	0.0240279	ENSP00000442408	XP_043900268
122773993	RNF212B	1314.6	0.558781	0.201656	2.77096	0.00558921	0.0485908	ENSP00000397830	XP_043888977
122769977	TRAF2	2678.84	0.558237	0.182163	3.06449	0.0021804	0.0270793	ENSP00000247668	XP_043882849
122765114	GGACT	994.355	0.55634	0.180847	3.0763	0.00209588	0.0264932	ENSP00000508020	XP_043875148
122778921	MGAT4A	2592.23	0.556102	0.186115	2.98794	0.0028086	0.0316305	ENSP00000377127	XP_043897015
122786102	PAQR7	983.85	0.556075	0.187266	2.96944	0.00298341	0.0327145	ENSP00000502514	XP_043908066
122775993	ISLR2	734.319	0.555819	0.168816	3.29244	0.000993205	0.0165969	ENSP00000411443	XP_043892220
122781407	BLVRA	561.713	0.555461	0.180198	3.0825	0.00205269	0.0261725	ENSP00000385757	XP_043900970
122774779	HORMAD1	3974.01	0.553216	0.159523	3.46794	0.00052446	0.0112049	ENSP00000355167	XP_043890230
122782003	SRBD1	4081.78	0.552255	0.137896	4.00487	6.20529e-05	0.00315215	ENSP00000263736	XP_043902104
122760169	PALS2	1362.59	0.550775	0.16001	3.44212	0.000577168	0.0120021	ENSP00000379737	XP_043871190
122772724	SHF	847.039	0.550756	0.199435	2.76158	0.00575226	0.0493964	ENSP00000508579	XP_043886887
122766316	NPY2R	378.268	0.548751	0.192682	2.84796	0.00440004	0.0419574	ENSP00000426366	XP_043877018
122784142	CD164	19588.1	0.547928	0.119327	4.59182	4.39404e-06	0.000685638	ENSP00000314177	XP_043905188
122774165	GPSM1	3039.9	0.543559	0.18582	2.92519	0.00344249	0.0358922	ENSP00000291775	XP_043889158
122776099	SMC1B	12640	0.543373	0.181196	2.99881	0.00271033	0.0309428	ENSP00000350036	XP_043892412
122765145	FSTL1	10177.5	0.538996	0.139464	3.86477	0.000111193	0.00441534	ENSP00000295633	XP_043875197
122773404	ARFIP2	751.394	0.536262	0.122281	4.38548	1.15731e-05	0.00118206	ENSP00000484121	XP_043888011
122768349	SSUH2	6389.69	0.535157	0.153403	3.48856	0.000485628	0.0107135	ENSP00000439378	XP_043880217
122774092	SLC45A4	1909.23	0.534403	0.154504	3.45883	0.000542532	0.0114579	ENSP00000428137	XP_043889033
122778109	CETN1	281.248	0.532275	0.1927	2.7622	0.00574138	0.0493743	ENSP00000319052	XP_043895630
122771362	ARHGAP10	4609.98	0.532256	0.144123	3.69307	0.000221565	0.00674943	ENSP00000336923	XP_043884832
122766086	SYT1	2502.62	0.530181	0.192099	2.75993	0.00578131	0.0494949	ENSP00000447575	XP_043876639
122759469	PATL2	2108.14	0.528886	0.169281	3.12432	0.00178219	0.0240055	ENSP00000508024	XP_043870297
122777181	RAD54L2	1329.65	0.528829	0.121568	4.35008	1.3609e-05	0.00128717	ENSP00000507587	XP_043894164
122782253	GPR137B	610.865	0.528038	0.185527	2.84615	0.00442513	0.0420707	ENSP00000355551	XP_043902472
122770963	C19orf67	7640.58	0.52747	0.163925	3.21775	0.00129203	0.0194007	ENSP00000449137	XP_043884134
122768399	DNAI1	2238.34	0.526678	0.143595	3.66782	0.000244631	0.00705808	ENSP00000242317	XP_043880316
122765406	ERBB4	1077.69	0.526449	0.117766	4.4703	7.811e-06	0.000938511	ENSP00000403204	XP_043875577
122775549	MYO5C	1012.76	0.526035	0.131932	3.98718	6.68635e-05	0.00326459	ENSP00000261839	XP_043891444
122784257	MCM9	1803.15	0.526034	0.19007	2.76758	0.00564745	0.0488931	ENSP00000480469	XP_043905375
122760569	DDR2	1631.06	0.524706	0.163568	3.20788	0.00133719	0.0198455	ENSP00000356899	XP_043871645
122762851	DHCR7	399.951	0.522543	0.182636	2.86112	0.0042215	0.0408878	ENSP00000435707	XP_043873977
122781440	EXO1	1132.42	0.521286	0.155801	3.34585	0.000820301	0.0147034	ENSP00000311873	XP_043901021
122765521	WDSUB1	489.167	0.520178	0.171587	3.03157	0.0024329	0.0290934	ENSP00000387078	XP_043875756
122766371	ANK2	3041.14	0.518842	0.131819	3.93602	8.28429e-05	0.00375843	ENSP00000499832	XP_043877092
122775509	SQOR	1047.52	0.51881	0.133594	3.88348	0.000102972	0.00426632	ENSP00000260324	XP_043891345
122758565	SPR	440.216	0.515552	0.135282	3.81094	0.000138442	0.00507532	ENSP00000234454	XP_043868749
122767237	DOK7	1106.86	0.515026	0.138597	3.71598	0.000202414	0.00637972	ENSP00000344432	XP_043878590
122783747	HS3ST5	698.747	0.514902	0.166703	3.08873	0.00201016	0.0258371	ENSP00000427888	XP_043904502
122780147	SLC6A7	419.821	0.51321	0.169924	3.02023	0.00252581	0.0296342	ENSP00000230671	XP_043898897
122786436	NLRP12	267.538	0.510759	0.179093	2.85192	0.00434559	0.041688	ENSP00000375653	XP_043908670
122759998	B4GALT2	850.949	0.507546	0.145702	3.48346	0.000494981	0.0108295	ENSP00000310696	XP_043870977
122766355	CORIN	2158.42	0.506533	0.135577	3.73612	0.000186878	0.00598888	ENSP00000273857	XP_043877061
122768059	CMBL	634.031	0.505422	0.172409	2.93154	0.00337291	0.0354164	ENSP00000296658	XP_043879685
122783864	STXBP5	1728.74	0.504658	0.153979	3.27746	0.00104747	0.0169623	ENSP00000321826	XP_043904719
122775774	SLC25A24	584.147	0.502492	0.165761	3.03142	0.0024341	0.0290934	ENSP00000457733	XP_043891864
122758319	ISLR2	1129.71	0.500473	0.164067	3.05042	0.00228521	0.0279612	ENSP00000411443	XP_043868348
122761330	EPHA5	367.86	0.500229	0.144305	3.46646	0.000527354	0.0112416	ENSP00000389208	XP_043872463
122770503	GCDH	820.077	0.499261	0.135088	3.69582	0.000219177	0.00672437	ENSP00000222214	XP_043883328
122766577	TM7SF3	864.625	0.499126	0.153892	3.24336	0.0011813	0.0182992	ENSP00000342322	XP_043877492
122781177	CHAF1A	7164.54	0.498224	0.15284	3.25977	0.00111502	0.0175139	ENSP00000301280	XP_043900664
122773069	CEP126	1705.82	0.496827	0.106386	4.67004	3.01138e-06	0.000558421	ENSP00000263468	XP_043887387
122758405	PHYHD1	559.336	0.496785	0.142554	3.4849	0.000492317	0.0108083	ENSP00000361673	XP_043868506
122783728	NT5C1A	3409.03	0.496578	0.156186	3.1794	0.0014758	0.0211938	ENSP00000235628	XP_043904465
122778891	SLBP	4116.02	0.495889	0.161542	3.06973	0.0021425	0.0267988	ENSP00000417686	XP_043896977
122786198	MYO1D	1754.89	0.495788	0.122004	4.0637	4.83013e-05	0.00272896	ENSP00000324527	XP_043908262
122781613	MUC2	6152.74	0.495156	0.173963	2.84633	0.00442269	0.0420707	ENSP00000502432	XP_043901345
122766510	PTPRO	1074.93	0.493547	0.163138	3.02533	0.00248365	0.0293989	ENSP00000501538	XP_043877372
122769280	PDE4D	2371.45	0.493201	0.13395	3.68197	0.000231442	0.00682182	ENSP00000353152	XP_043881639
122775594	MEF2A	1900.04	0.492906	0.164467	2.99699	0.00272659	0.0310727	ENSP00000509537	XP_043891546
122783110	FRMD6	1200.7	0.492721	0.111279	4.42778	9.52074e-06	0.00102161	ENSP00000379068	XP_043903691
122779334	SULF1	2290.89	0.492634	0.148332	3.32116	0.000896443	0.0155124	ENSP00000260128	XP_043897503
122785818	ARL6IP5	517.887	0.492318	0.176937	2.78244	0.00539519	0.0474506	ENSP00000273258	XP_043907718
122775215	CYB5A	1353.94	0.492256	0.16164	3.04539	0.00232378	0.0283063	ENSP00000341625	XP_043891001
122773211	ANKH	1150.45	0.490134	0.165714	2.9577	0.00309939	0.0335401	ENSP00000284268	XP_043887649
122768255	TIMELESS	6181.58	0.488414	0.144246	3.38597	0.000709271	0.0135259	ENSP00000450607	XP_043880047
122774471	ADGRB1	2937.1	0.486823	0.172364	2.8244	0.00473694	0.0439491	ENSP00000494563	XP_043889734
122760573	DNAJB6	3694.71	0.485217	0.151258	3.20787	0.00133723	0.0198455	ENSP00000397556	XP_043871618
122776238	CD82	2033.5	0.484935	0.115805	4.18753	2.82001e-05	0.00197297	ENSP00000227155	XP_043892611
122763706	LRRFIP1	4605.96	0.48371	0.167012	2.89625	0.00377648	0.0380433	ENSP00000310109	XP_043874281
122769020	HIP1R	1066.41	0.483363	0.131176	3.68484	0.000228842	0.00681523	ENSP00000253083	XP_043881211
122771259	SLC25A23	585.589	0.47935	0.141323	3.39189	0.000694133	0.0133915	ENSP00000301454	XP_043884646
122775134	atp8b2	280.406	0.478994	0.167901	2.85283	0.00433313	0.0416215	ENSP00000512728	XP_043890827
122775964	LMF2	1146.25	0.478686	0.134165	3.56788	0.000359883	0.009	ENSP00000424381	XP_043892166
122766613	BTG1	22644.9	0.478654	0.172474	2.77523	0.00551632	0.0481543	ENSP00000256015	XP_043877552
122769738	ELMOD3	4167.7	0.478603	0.166257	2.8787	0.00399313	0.0396202	ENSP00000386304	XP_043882467
122773331	HDAC11	606.485	0.476242	0.143139	3.32713	0.000877463	0.0153759	ENSP00000429794	XP_043887869
122758661	COL24A1	1077	0.476237	0.169887	2.80326	0.00505887	0.0458588	ENSP00000359603	XP_043868866
122775003	RAD54B	959.431	0.475363	0.149503	3.17963	0.00147464	0.0211932	ENSP00000336606	XP_043890604
122771682	RNASEH2A	1155.68	0.474843	0.133672	3.5523	0.000381873	0.00928979	ENSP00000221486	XP_043885325
122775110	TRIP13	3188.82	0.474203	0.169069	2.80479	0.00503497	0.0457272	ENSP00000166345	XP_043890784
122773679	DVL1	2322.14	0.473729	0.105974	4.47025	7.81273e-06	0.000938511	ENSP00000368169	XP_043888451
122773405	MYOM1	3397.81	0.473097	0.162414	2.91291	0.0035808	0.0368101	ENSP00000261606	XP_043888019
122770269	FGGY	783.327	0.472409	0.164043	2.87979	0.00397937	0.0395185	ENSP00000305922	XP_043883177
122780370	PGAP2	1501.45	0.470343	0.153951	3.05515	0.00224948	0.0276481	ENSP00000380183	XP_043899193
122775674	HYDIN	11725.2	0.470319	0.144252	3.26039	0.0011126	0.0174903	ENSP00000377197	XP_043891690
122766042	CTC1	1265.18	0.468112	0.131205	3.56778	0.000360013	0.009	ENSP00000498499	XP_043876562
122784270	DYNLT1	341.079	0.468008	0.159014	2.94319	0.00324854	0.0345666	ENSP00000356056	XP_043905396
122786611	rims3	1023.3	0.46793	0.162815	2.874	0.00405303	0.0399007	ENSP00000361768	XP_043908969
122782111	MCM8	6290.16	0.467559	0.168159	2.78045	0.00542831	0.0477132	ENSP00000478141	XP_043902257
122759988	UBE2E1	12837.5	0.466932	0.166913	2.79746	0.00515059	0.0463141	ENSP00000303709	XP_043870967
122781149	ADAMTS10	977.716	0.465777	0.14167	3.28775	0.0010099	0.0167586	ENSP00000270328	XP_043900617
122769845	POLE	2631.16	0.465462	0.137504	3.38507	0.000711593	0.0135259	ENSP00000322570	XP_043882652
122759724	TCF7L2	5493.03	0.465055	0.101165	4.59698	4.28667e-06	0.000685638	ENSP00000358404	XP_043870700
122758315	THBS3	1461.82	0.46483	0.161578	2.87681	0.00401716	0.0397266	ENSP00000357362	XP_043868340
122767586	EDEM1	1222.99	0.463866	0.133678	3.47003	0.000520406	0.0111432	ENSP00000256497	XP_043878873
122765841	GBA3	534.367	0.463734	0.0923995	5.01879	5.19977e-07	0.00021131	ENSP00000427458	XP_043876217
122758751	EEIG1	281.123	0.462773	0.127784	3.62152	0.000292875	0.00783461	ENSP00000362187	XP_043869014
122767601	RACGAP1	814.231	0.46268	0.141309	3.27424	0.00105948	0.0170481	ENSP00000449370	XP_043878912
122765254	RAPGEF4	3180.25	0.461834	0.134176	3.442	0.000577435	0.0120021	ENSP00000380271	XP_043875351
122769093	CDC45	550.939	0.460594	0.151875	3.03273	0.00242355	0.0290448	ENSP00000263201	XP_043881308
122776594	SUSD3	337.05	0.459877	0.128258	3.58556	0.000336358	0.00866812	ENSP00000364621	XP_043893114
122776639	TCEA2	339.595	0.459455	0.121946	3.76769	0.000164762	0.00551131	ENSP00000343515	XP_043893202
122773671	WDR20	1925.9	0.459415	0.166006	2.76746	0.00564945	0.0488931	ENSP00000335434	XP_043888436
122769242	SNX2	2559.3	0.458604	0.120916	3.79276	0.00014898	0.00520204	ENSP00000368831	XP_043881563
122778854	INSIG2	3183.86	0.458603	0.158095	2.9008	0.00372211	0.0377548	ENSP00000245787	XP_043896898
122783684	FMN1	1261.31	0.457767	0.161821	2.82886	0.00467143	0.0436287	ENSP00000333950	XP_043904409
122768321	METTL7A	1625.55	0.456042	0.160518	2.84107	0.00449627	0.0425986	ENSP00000331787	XP_043880172
122784581	enpp1	9742.66	0.455363	0.163138	2.79128	0.00525008	0.0468058	ENSP00000498074	XP_043905838
122785253	VCAM1	5456.28	0.454707	0.157807	2.8814	0.00395909	0.0393847	ENSP00000359133	XP_043906914
122787037	stoml2	11968.1	0.454419	0.151308	3.00327	0.00267095	0.030768	ENSP00000348886	XP_043909516
122772600	ELL	6275.68	0.452586	0.160538	2.81919	0.00481453	0.0444884	ENSP00000262809	XP_043886716
122782416	DNAL1	986.4	0.45197	0.12308	3.67218	0.000240494	0.00698091	ENSP00000452037	XP_043902665
122768290	ASPH	531.569	0.451339	0.147088	3.06851	0.00215132	0.0268297	ENSP00000373856	XP_043880114
122777899	TUBA1A	1013.69	0.451035	0.135424	3.33054	0.000866785	0.0152995	ENSP00000439020	XP_043895370
122782418	MIS18BP1	1369.17	0.450295	0.151122	2.97969	0.00288542	0.0322101	ENSP00000309790	XP_043902669
122759957	MYO9B	424.205	0.449675	0.142792	3.14917	0.00163733	0.0226553	ENSP00000380444	XP_043870912
122783988	ADCY3	368.601	0.449577	0.149903	2.99913	0.00270751	0.0309428	ENSP00000505261	XP_043904931
122771565	KLHL5	3730.47	0.449274	0.119949	3.74554	0.000180004	0.00583713	ENSP00000423897	XP_043885129
122773124	FGF12	654.333	0.448397	0.146615	3.05832	0.00222579	0.0274629	ENSP00000397635	XP_043887461
122770192	EGFR	5879.29	0.447799	0.133505	3.35418	0.000796018	0.0144662	ENSP00000275493	XP_043883147
122769616	GATC	1102.26	0.447752	0.136162	3.28837	0.0010077	0.0167366	ENSP00000446872	XP_043882229
122774362	PRDX1	7175.59	0.44703	0.128939	3.46697	0.000526357	0.0112329	ENSP00000361152	XP_043889462
122766118	HGFAC	686.437	0.446683	0.153312	2.91356	0.00357332	0.036753	ENSP00000372224	XP_043876691
122769304	PDXP	2412.63	0.44647	0.150573	2.96515	0.00302539	0.0330011	ENSP00000215904	XP_043881676
122786367	FKBP14	483.065	0.445717	0.129728	3.43577	0.000590862	0.0121349	ENSP00000222803	XP_043908563
122776821	kif1b	4807.53	0.445197	0.148124	3.00556	0.00265091	0.0305751	ENSP00000512668	XP_043893482
122786644	GRINA	5555.11	0.445019	0.141966	3.13469	0.00172036	0.0233396	ENSP00000314380	XP_043909028
122786949	SH3BP5L	1170.32	0.444789	0.158432	2.80744	0.00499366	0.0454185	ENSP00000355428	XP_043909445
122758799	MOSMO	607.527	0.443387	0.15084	2.93945	0.00328792	0.0347533	ENSP00000492059	XP_043869051
122781726	SLC39A9	1620.24	0.442999	0.149474	2.96372	0.00303948	0.0330416	ENSP00000450639	XP_043901624
122784065	fdft1	1737.76	0.442199	0.160141	2.76131	0.00575699	0.0493964	ENSP00000491537	XP_043905076
122763025	GRIPAP1	2948.22	0.441317	0.117742	3.74816	0.000178133	0.00579617	ENSP00000365606	XP_043874079
122786433	sdc3	3251.73	0.440889	0.104101	4.2352	2.28346e-05	0.00171036	ENSP00000338346	XP_043908663
122781280	tyms	1077.85	0.440397	0.119215	3.69414	0.000220633	0.00674254	ENSP000003156440	XP_043900843
122784412	knl1	4624.33	0.440295	0.11631	3.78554	0.000153376	0.0052594	ENSP00000432565	XP_043905612
122768232	ELL2	10612	0.440097	0.140417	3.1342	0.00172321	0.0233401	ENSP00000237853	XP_043880002
122782097	TMEM150A	1520.76	0.439707	0.148258	2.96582	0.00301882	0.0329922	ENSP00000302715	XP_043902235
122778556	SLC16A2	1208.38	0.438421	0.116394	3.7667	0.000165422	0.00551407	ENSP00000465734	XP_043896506
122787041	hpse	955.151	0.437734	0.156144	2.80339	0.00505678	0.0458588	ENSP00000384262	XP_043909521
122782169	PCGF6	4086.04	0.437251	0.131511	3.32483	0.000884713	0.0154461	ENSP00000358862	XP_043902344
122785774	eci1	6668.36	0.437008	0.152257	2.87019	0.0041022	0.0401805	ENSP00000301729	XP_043907647
122765550	CTSC	1621.84	0.435793	0.156181	2.79031	0.00526583	0.0468238	ENSP00000227266	XP_043875802
122768378	RHOA	1924.24	0.435322	0.149116	2.91934	0.00350768	0.0363296	ENSP00000400175	XP_043880271
122785677	STK17A	575.204	0.43326	0.155954	2.77813	0.00546732	0.0478798	ENSP00000497301	XP_043907515
122784368	nsl1	974.831	0.433232	0.145847	2.97045	0.00297359	0.0327145	ENSP00000355944	XP_043905550
122767340	GSAP	1313.87	0.433191	0.131958	3.28279	0.00102784	0.0167937	ENSP00000257626	XP_043878765
122786121	CTSK	13551.7	0.433076	0.115783	3.74043	0.000183709	0.00590715	ENSP00000504176	XP_043908098
122766064	NUP37	418.098	0.432411	0.156796	2.7578	0.00581922	0.0497467	ENSP00000251074	XP_043876609
122781294	NAPRT	709.849	0.431728	0.124407	3.47029	0.000519903	0.0111432	ENSP00000401508	XP_043900867
122787021	ARSB	1557.87	0.431726	0.152323	2.83428	0.00459286	0.043044	ENSP00000264914	XP_043909491
122777870	SYNPR	2335.16	0.431548	0.118051	3.6556	0.00025658	0.00722813	ENSP00000418994	XP_043895316
122786469	MFSD2A	1294.72	0.430921	0.154827	2.78324	0.00538194	0.0474147	ENSP00000361898	XP_043908740
122758516	FSD1L	879.689	0.429499	0.131478	3.2667	0.00108807	0.0173474	ENSP00000419691	XP_043868684
122764798	TMEM175	986.484	0.428113	0.144026	2.97247	0.00295414	0.0326339	ENSP00000264771	XP_043874674
122784752	GDE1	246.268	0.427121	0.123367	3.4622	0.000535779	0.0113704	ENSP00000261386	XP_043906012
122772437	PIR	888.539	0.426815	0.153695	2.77702	0.00548596	0.047999	ENSP00000369786	XP_043886432
122758070	RAD1	896.325	0.425447	0.106047	4.01187	6.02397e-05	0.00312657	ENSP00000340879	XP_043867853
122765483	DGKZ	3568.85	0.425185	0.0975378	4.35918	1.3055e-05	0.0012722	ENSP00000412178	XP_043875679
122767023	TMEM151B	257.497	0.424552	0.144967	2.9286	0.00340491	0.0356545	ENSP00000393161	XP_043878294
122786523	FUCA1	876.827	0.421626	0.138747	3.03882	0.00237509	0.028677	ENSP00000363603	XP_043908824
122760724	CSK	582.975	0.420789	0.116337	3.61699	0.000298053	0.00791769	ENSP00000454906	XP_043871819
122777206	pou6f1	470.021	0.419143	0.127136	3.29682	0.000977869	0.0164124	ENSP000003301901	XP_043894213
122782866	FUCA2	2808.87	0.418789	0.109515	3.82404	0.000131283	0.00489979	ENSP00000002165	XP_043903367
122761465	DCBLD2	2252.78	0.418728	0.102331	4.09188	4.27885e-05	0.00254598	ENSP00000321573	XP_043872643
122782578	SSBP3	2751.09	0.417863	0.119647	3.49246	0.000478596	0.010663	ENSP00000479674	XP_043902909
122783065	evl	965.265	0.417756	0.131575	3.17505	0.00149811	0.0213695	ENSP00000376652	XP_043903650
122779944	SPTBN4	407.491	0.416732	0.130454	3.19448	0.00140085	0.0204091	ENSP00000469242	XP_043898584
122776173	CRY1	1564.88	0.415902	0.100507	4.13803	3.503e-05	0.00226038	ENSP00000008527	XP_043892506
122773951	BRIP1	2660.71	0.413719	0.13214	3.13091	0.00174268	0.0235345	ENSP00000506943	XP_043888896
122760021	GNPDA1	576.356	0.412961	0.137158	3.01084	0.00260528	0.0302866	ENSP00000423485	XP_043871019
122776483	CES1	772.158	0.41267	0.133267	3.09657	0.00195776	0.0253675	ENSP00000458586	XP_043892988
122784204	PRKD3	1276.98	0.410126	0.139318	2.94381	0.00324202	0.0345358	ENSP00000234179	XP_043905296
122782938	SLC18B1	360.745	0.409997	0.125953	3.25517	0.00113324	0.0177563	ENSP00000275227	XP_043903476
122769244	PIWIL2	14809.5	0.406325	0.138868	2.92598	0.00343377	0.0358388	ENSP00000406956	XP_043881565
122781249	HAUS5	1223.29	0.405725	0.137382	2.95326	0.00314442	0.0338167	ENSP00000439056	XP_043900785
122770682	TMC7	2632.95	0.405661	0.140685	2.88347	0.00393318	0.0392906	ENSP00000455041	XP_043883615
122765146	RUNX1	702.616	0.405421	0.133912	3.02752	0.00246573	0.0292882	ENSP00000340690	XP_043875201
122782902	ZNF292	2240.72	0.405203	0.141356	2.86653	0.00414998	0.0405239	ENSP00000358590	XP_043903411
122759250	MYLK	929.573	0.404038	0.132227	3.05564	0.00224581	0.0276207	ENSP00000509803	XP_043869899
122772351	DAGLA	890.477	0.403907	0.101472	3.98048	6.87761e-05	0.00330727	ENSP00000257215	XP_043886274
122783823	RFX6	1998.2	0.403826	0.133789	3.01838	0.00254134	0.0297324	ENSP00000332208	XP_043904644
122778341	GLOD5	426.712	0.403668	0.115325	3.50026	0.000464801	0.0105186	ENSP00000302552	XP_043896043
122779736	ARHGAP26	766.369	0.403269	0.122782	3.28443	0.00102188	0.0167937	ENSP00000495131	XP_043898259
122783117	MBOAT2	3329.75	0.40226	0.123323	3.26184	0.00110691	0.0174676	ENSP00000302177	XP_043903694
122772819	SDR42E1	388.863	0.402017	0.11621	3.4594	0.00054139	0.0114579	ENSP00000332407	XP_043887059
122785559	MMD	2227.15	0.401887	0.104901	3.83111	0.000127568	0.0048154	ENSP00000262065	XP_043907355
122778345	ERGIC1	2391.12	0.399806	0.135975	2.94028	0.00327915	0.0347267	ENSP00000377374	XP_043896048
122774493	PBXIP1	11426	0.398405	0.114627	3.47567	0.000509585	0.0110096	ENSP00000357448	XP_043889767
122768254	CRELD1	347.038	0.39814	0.128949	3.08757	0.00201802	0.0259034	ENSP00000508358	XP_043880046
122768405	THUMPD3	17564.9	0.397548	0.111544	3.56407	0.000365155	0.00906952	ENSP00000424064	XP_043880320
122768268	SLC12A5	916.063	0.395903	0.140011	2.82767	0.00468883	0.0436764	ENSP00000387694	XP_043880068
122771535	ATG4D	3799.18	0.395301	0.135473	2.91793	0.00352362	0.036379	ENSP00000311318	XP_043885094
122781253	FKBP8	5708.12	0.394705	0.132642	2.97572	0.00292299	0.0325071	ENSP00000476767	XP_043900791
122780305	RAB11B	4126.09	0.393278	0.108478	3.62543	0.000288485	0.00779359	ENSP00000333547	XP_043899095
122786696	SETDB1	2626.99	0.39315	0.14128	2.78277	0.00538962	0.0474386	ENSP00000436148	XP_043909101
122765296	SATB2	1547.91	0.392572	0.124203	3.16073	0.00157376	0.0219732	ENSP00000405420	XP_043875402
122780833	ASPM	10169.5	0.392525	0.0982404	3.99555	6.45433e-05	0.00323919	ENSP00000505384	XP_043900107
122760545	ALS2	2121.03	0.392086	0.0925238	4.23768	2.25846e-05	0.00170092	ENSP00000505071	XP_043871577
122780891	ELOVL4	382.343	0.391772	0.131057	2.98933	0.00279588	0.0315985	ENSP00000358831	XP_043900205
122770989	RAB11FIP4	1030.71	0.391752	0.11256	3.48037	0.000500728	0.0109177	ENSP00000482620	XP_043884172
122765362	SLITRK6	407.766	0.391373	0.118101	3.31389	0.000920091	0.0157696	ENSP00000496428	XP_043875524
122782735	DDO	543.895	0.391291	0.138471	2.8258	0.00471625	0.0438347	ENSP00000357920	XP_043903151
122784312	TUBA1B	2004.98	0.390741	0.115964	3.36949	0.000753076	0.0139377	ENSP00000336799	XP_043905461
122781449	CAPN1	2144.46	0.390633	0.141479	2.76106	0.00576135	0.0493964	ENSP00000431984	XP_043901034
122779225	NRXN2	2689.03	0.390522	0.113967	3.42661	0.000611162	0.0123677	ENSP00000366782	XP_043897317
122778881	PROM1	3840.96	0.389539	0.131148	2.97022	0.00297586	0.0327145	ENSP00000426809	XP_043896944
122777883	EIF4E3	1094.26	0.388992	0.131912	2.94887	0.00318938	0.0342126	ENSP00000393324	XP_043895347
122782166	KCNK1	1539.77	0.388454	0.130298	2.98127	0.0028706	0.032101	ENSP00000355580	XP_043902339
122773975	YAP1	3451.11	0.387637	0.140553	2.75795	0.00581652	0.0497467	ENSP00000431574	XP_043888941
122761654	HSPA8	10593	0.386763	0.125576	3.0799	0.0020707	0.0262793	ENSP00000227378	XP_043872803
122769038	BMP1	431.592	0.386615	0.131932	2.9304	0.00338525	0.0355265	ENSP00000305714	XP_043881235
122778981	CXXC5	3001.91	0.386382	0.130099	2.96991	0.00297886	0.0327145	ENSP00000427379	XP_043897093
122758696	RNF180	1807.09	0.385904	0.0873127	4.41979	9.87984e-06	0.00105422	ENSP00000373752	XP_043868914
122783969	PELI2	3023.61	0.385821	0.112161	3.4399	0.000581937	0.0120521	ENSP00000267460	XP_043904901
122784989	PKD1	1770.12	0.385797	0.0953711	4.04522	5.22739e-05	0.00284454	ENSP00000434417	XP_043906417
122779832	NIPSNAP2	1482.67	0.385631	0.125989	3.06082	0.00220728	0.0273406	ENSP00000313050	XP_043898417
122758183	ADAMTS6	1524.08	0.38541	0.121231	3.17915	0.00147707	0.0211961	ENSP00000370443	XP_043868097
122783223	acadl	1399.26	0.384826	0.121173	3.17583	0.0014941	0.0213445	ENSP00000233710	XP_043903856
122780552	ATP10A	6954.22	0.382989	0.126677	3.02335	0.0024999	0.0294923	ENSP00000349325	XP_043899526
122786936	PPT2	6597.36	0.382715	0.116831	3.27579	0.00105369	0.0170122	ENSP00000447973	XP_043909416
122767821	SLC12A5	7296.79	0.381105	0.114545	3.32712	0.000877475	0.0153759	ENSP00000243964	XP_043879255
122777265	ITPR3	933.48	0.380876	0.123375	3.08715	0.00202083	0.025922	ENSP00000475177	XP_043894316
122773466	FAM118B	1983.32	0.379878	0.0976638	3.88965	0.00010039	0.00421068	ENSP00000434952	XP_043888118
122776450	PGGHG	1641.83	0.378903	0.110426	3.43128	0.000600734	0.0122586	ENSP00000387185	XP_043892935
122779591	MIS18A	1181.92	0.378584	0.135673	2.79042	0.00526392	0.0468238	ENSP00000290130	XP_043898015
122779161	FAM222B	453.961	0.378574	0.107105	3.53462	0.000408354	0.00965768	ENSP00000463642	XP_043897213
122777226	DDX19B	7742.4	0.378303	0.108211	3.49599	0.000472308	0.0106006	ENSP00000288071	XP_043894244
122779908	TNK2	783.904	0.37804	0.125731	3.00673	0.0026407	0.030546	ENSP00000499899	XP_043898518
122765334	LNPK	1949.32	0.377004	0.102388	3.68211	0.000231308	0.00682182	ENSP00000272748	XP_043875462
122771012	GGA1	1172.05	0.376549	0.106246	3.54412	0.00039392	0.00945211	ENSP00000341344	XP_043884214
122780483	ASPH	2730.54	0.376406	0.116746	3.22414	0.00126352	0.019183	ENSP00000437864	XP_043899432
122770606	MCRIP2	546.798	0.375591	0.104854	3.58206	0.000340901	0.00871648	ENSP00000305138	XP_043883491
122768034	DIP2B	1671.78	0.375033	0.120183	3.12051	0.00180537	0.0241475	ENSP00000301180	XP_043879637
122774906	LPCAT1	1410.59	0.374901	0.103478	3.62299	0.000291219	0.00782319	ENSP00000283415	XP_043890436
122769076	PXMP2	878.614	0.372345	0.11698	3.18298	0.00145769	0.0209834	ENSP00000321271	XP_043881287
122776461	PSKH1	1945.67	0.371563	0.131705	2.82118	0.00478473	0.0442988	ENSP00000291041	XP_043892947
122785005	CHAF1B	607.091	0.369892	0.123238	3.00144	0.00268707	0.0308247	ENSP00000315700	XP_043906443
122771187	CFAP97	2355.7	0.368515	0.105771	3.48409	0.000493806	0.0108162	ENSP00000409964	XP_043884523
122779938	PLD2	4839.72	0.3676	0.111884	3.28553	0.00101792	0.0167925	ENSP00000263088	XP_043898573
122779851	TAF9	2919.64	0.36583	0.0971615	3.76518	0.00016643	0.00551943	ENSP00000425944	XP_043898437
122768062	SRGAP3	2763.26	0.364499	0.110554	3.29704	0.000977104	0.0164124	ENSP00000353587	XP_043879687
122769602	SMAD2	5080.97	0.364288	0.107617	3.38503	0.000711704	0.0135259	ENSP00000384449	XP_043882195
122780170	ATP6V1A	2769.18	0.363619	0.116802	3.11313	0.00185113	0.0245204	ENSP00000273398	XP_043898946
122779269	SEPTIN8	6903.59	0.363567	0.12934	2.81094	0.00493964	0.0451543	ENSP00000296873	XP_043897373
122759181	DLG5	3507.1	0.36208	0.096296	3.76008	0.00016986	0.00561302	ENSP00000361467	XP_043869760
122766795	ADIPOR2	8276.22	0.362068	0.113056	3.20257	0.00136209	0.0200895	ENSP00000349616	XP_043877897
122781520	GSTO1	1275.04	0.36164	0.0814694	4.43897	9.03912e-06	0.00100963	ENSP00000358727	XP_043901154
122773475	PRCP	690.039	0.361156	0.130654	2.76421	0.00570602	0.0492197	ENSP00000317362	XP_043888135
122779888	DYNLL2	1697.52	0.361039	0.110254	3.27462	0.00105806	0.0170433	ENSP00000477310	XP_043898486
122763165	BANF1	202.743	0.360815	0.12658	2.85049	0.00436518	0.0417679	ENSP00000432867	XP_043874163
122779943	rbm27	8510.78	0.360185	0.0981584	3.66943	0.000243093	0.00703496	ENSP00000475384	XP_043898579
122766318	ZDHHC3	721.977	0.360173	0.117698	3.06015	0.00221228	0.0273669	ENSP00000395502	XP_043877020
122778672	POLA2	2511.24	0.360166	0.122661	2.93628	0.00332179	0.0349565	ENSP00000265465	XP_043896679
122779389	SMS	14517	0.360161	0.116981	3.0788	0.00207839	0.0263594	ENSP00000385746	XP_043897612
122763004	CCNE2	915.77	0.359867	0.10914	3.29729	0.00097621	0.0164124	ENSP00000309181	XP_043874070
122773468	TIRAP	428.265	0.359118	0.128244	2.80027	0.00510605	0.0461113	ENSP00000376447	XP_043888120
122783636	PPP2R5C	3612.91	0.358855	0.118458	3.02938	0.00245055	0.0291987	ENSP00000333905	XP_043904334
122781930	MCU	1889.52	0.357917	0.100054	3.57725	0.000347232	0.0088076	ENSP00000440913	XP_043901983
122784706	PLBD1	377.249	0.357295	0.126907	2.81542	0.00487141	0.0448621	ENSP00000240617	XP_043905955
122769236	SPIN1	1404.49	0.356107	0.124756	2.85444	0.00431134	0.0415054	ENSP00000365019	XP_043881552
122769369	RASSF2	1315.34	0.355895	0.100331	3.54721	0.00038934	0.00938939	ENSP00000368684	XP_043881789
122775259	MAPRE2	1677.75	0.355687	0.100124	3.55246	0.000381653	0.00928979	ENSP00000300249	XP_043891034
122785842	nags	2200.15	0.355282	0.122163	2.90826	0.00363448	0.0371611	ENSP00000293404	XP_043907759
122774703	CEP192	4570.92	0.355125	0.116885	3.03824	0.00237961	0.0287116	ENSP00000427550	XP_043890113
122770743	PIP4K2B	6039.23	0.352828	0.12096	2.91689	0.00353535	0.0364689	ENSP00000482548	XP_043883759
122772409	CTSA	1399.94	0.352029	0.127203	2.76745	0.00564959	0.0488931	ENSP00000361537	XP_043886366
122778546	PMF1	496.743	0.351712	0.122136	2.87968	0.00398081	0.0395185	ENSP00000357260	XP_043896479
122781544	PPP3R1	4168.52	0.351314	0.091518	3.83875	0.000123664	0.00472232	ENSP00000234310	XP_043901202
122784558	HINT3	357.504	0.35096	0.0981931	3.57418	0.000351332	0.00887941	ENSP00000229633	XP_043905808
122770115	DYNLL2	2353.8	0.34963	0.125453	2.78693	0.00532107	0.0470738	ENSP00000477310	XP_043883038
122762696	PER2	3264.98	0.348735	0.0908557	3.83834	0.000123868	0.00472232	ENSP00000254657	XP_043873820
122777984	MTUS1	3235.97	0.347832	0.113991	3.05138	0.00227791	0.0278898	ENSP00000371285	XP_043895406
122764959	ZNF41	555.376	0.347328	0.10124	3.43073	0.000601963	0.0122705	ENSP00000508254	XP_043874933
122766835	PPARA	439.314	0.346903	0.119633	2.89972	0.00373499	0.0378452	ENSP00000385246	XP_043877970
122768326	LRIG2	2674.83	0.346776	0.102608	3.37961	0.000725889	0.0136866	ENSP00000355396	XP_043880177
122779188	CBX5	731.823	0.345411	0.107943	3.19996	0.00137449	0.0201634	ENSP00000449207	XP_043897253
122786642	cerkl	573.328	0.344743	0.112743	3.05777	0.00222989	0.0274957	ENSP00000386725	XP_043909029
122772694	GALNT2	1231.53	0.344549	0.110769	3.11052	0.00186761	0.024669	ENSP00000355632	XP_043886840
122768602	TRIM62	1140.58	0.344544	0.120884	2.8502	0.00436922	0.0417679	ENSP00000291416	XP_043880639
122771245	TET2	1111.63	0.344319	0.114187	3.0154	0.00256639	0.0299253	ENSP00000425443	XP_043884620
122766894	ACO1	4594.84	0.344224	0.121366	2.83624	0.00456475	0.0428858	ENSP00000309477	XP_043878051
122765497	TANC2	3156.81	0.343388	0.111485	3.08014	0.00206903	0.0262756	ENSP00000510600	XP_043875707
122758723	COLGALT1	949.619	0.342628	0.0978619	3.50113	0.000463283	0.0105186	ENSP00000252599	XP_043868948
122767182	USP44	2116.43	0.341825	0.12033	2.84072	0.00450124	0.0426034	ENSP00000442629	XP_043878510
122771129	SMARCA4	918.523	0.341084	0.123215	2.76821	0.00563648	0.0488461	ENSP00000343896	XP_043884424
122767013	CD99L2	827.505	0.340719	0.100398	3.39367	0.00068963	0.0133184	ENSP00000347275	XP_043878260
122772845	RASA3	2322.95	0.340158	0.110819	3.06949	0.00214421	0.0268006	ENSP00000335029	XP_043887092
122777463	SDF4	10348.8	0.338343	0.117612	2.87678	0.00401756	0.0397266	ENSP00000353094	XP_043894671
122779828	ARRB2	5510.73	0.338048	0.0977492	3.45832	0.00054355	0.0114579	ENSP00000269260	XP_043898410
122774606	ZHX2	8326.43	0.337891	0.0922509	3.66273	0.000249537	0.00711367	ENSP00000314709	XP_043889974
122783327	cdin1	612.957	0.336975	0.117798	2.86062	0.00422814	0.0409105	ENSP00000493669	XP_043903992
122768307	USP4	10681.3	0.336375	0.109444	3.07349	0.00211573	0.026656	ENSP00000265560	XP_043880147
122781483	CILK1	5512.69	0.336305	0.113812	2.95492	0.00312755	0.0337342	ENSP00000263043	XP_043901100
122778674	C1GALT1C1	870.278	0.336004	0.103417	3.24901	0.00115808	0.0180419	ENSP00000360363	XP_043896682
122786328	RUNX1T1	1313.42	0.335802	0.113064	2.97001	0.00297789	0.0327145	ENSP00000480500	XP_043908490
122766924	IRAG2	2409.14	0.335437	0.12129	2.76557	0.00568226	0.0491091	ENSP00000444056	XP_043878111
122769620	PAXIP1	5672.5	0.335092	0.106592	3.14369	0.0016683	0.0228748	ENSP00000380376	XP_043882237
122773832	TSKU	1054.07	0.335086	0.112989	2.96565	0.00302045	0.0329922	ENSP00000434847	XP_043888713
122774224	PON2	487.318	0.335078	0.113878	2.94244	0.00325636	0.0345821	ENSP00000488838	XP_043889257
122772495	NEO1	2923.72	0.334381	0.113171	2.95466	0.00313017	0.0337342	ENSP00000453317	XP_043886550
122770553	LRRC42	883.921	0.334134	0.119439	2.79753	0.00514945	0.0463141	ENSP00000318185	XP_043883410
122768328	ELMO2	1562.48	0.333243	0.0910445	3.66023	0.000251991	0.0071516	ENSP00000361249	XP_043880182
122786215	DDX6	5827.29	0.331525	0.0819364	4.04612	5.20734e-05	0.00284172	ENSP00000478754	XP_043908295
122780660	HOMER3	3965.69	0.330295	0.116207	2.84231	0.00447874	0.0424536	ENSP00000446026	XP_043899713
122772168	TRADD	875.219	0.328211	0.117651	2.7897	0.00527563	0.0468891	ENSP00000341268	XP_043885845
122783308	atr	2749.81	0.328163	0.0962506	3.40947	0.000650903	0.0128432	ENSP00000343741	XP_043903962
122771265	INPP4B	1714.69	0.325096	0.10461	3.10769	0.00188553	0.0247524	ENSP00000422793	XP_043884659
122776495	CSPG4	1299.87	0.324712	0.117198	2.77062	0.00559497	0.0486187	ENSP00000312506	XP_043893008
122780540	C1orf112	1440.86	0.323252	0.1025	3.15368	0.00161224	0.0223785	ENSP00000286031	XP_043899496
122772899	SLC22A18	435.394	0.322326	0.0913932	3.5268	0.000420613	0.00983317	ENSP00000369948	XP_043887167
122764246	PDIA5	1463.91	0.32099	0.101971	3.14784	0.00164481	0.0226994	ENSP00000323313	XP_043874467
122770675	TDRD7	15859	0.320622	0.114412	2.80234	0.00507339	0.045925	ENSP00000347444	XP_043883600
122759731	RFNG	1241.16	0.319576	0.105748	3.02205	0.00251065	0.0295644	ENSP00000307971	XP_043870730
122772061	APOL3	3816.4	0.317787	0.0994247	3.19626	0.00139223	0.0203299	ENSP00000415779	XP_043885672
122778241	CCDC85B	576.103	0.314735	0.0963903	3.26522	0.0010938	0.0173806	ENSP00000311695	XP_043895832
122782836	GEMIN2	1007.11	0.313894	0.109356	2.8704	0.00409958	0.0401754	ENSP00000308533	XP_043903319
122767754	NAA50	7911.53	0.312672	0.0929268	3.36471	0.000766249	0.0141248	ENSP00000240922	XP_043879553
122759466	CTBP2	2652.51	0.310254	0.0925112	3.35369	0.000797422	0.0144779	ENSP00000311825	XP_043870294
122776150	KIAA0513	1539.26	0.304987	0.100709	3.0284	0.00245851	0.0292388	ENSP00000446439	XP_043892475
122759211	DNAJB12	2109.07	0.304847	0.103643	2.94132	0.00326817	0.0346404	ENSP00000403313	XP_043869822
122772308	LRRC49	609.929	0.304756	0.0898772	3.3908	0.000696884	0.0133915	ENSP00000414065	XP_043886179
122767840	IFFO2	3254.83	0.30297	0.1092	2.77446	0.00552933	0.0481948	ENSP00000387941	XP_043879286
122769089	SNRNP27	3007.04	0.302875	0.104047	2.91093	0.00360351	0.0369733	ENSP00000395144	XP_043881302
122779472	ROBO2	6334.62	0.297797	0.104356	2.85368	0.00432164	0.0415836	ENSP00000327536	XP_043897812
122769623	PURB	4156.84	0.295798	0.0917281	3.22473	0.00126093	0.0191829	ENSP00000379051	XP_043882244
122766704	NAMPT	5693.59	0.295263	0.0992703	2.97433	0.00293628	0.0325071	ENSP00000506129	XP_043877713
122778856	CSPP1	1821.44	0.294267	0.101509	2.89893	0.00374437	0.0379001	ENSP00000504031	XP_043896896
122768226	ST3GAL2	898.822	0.291937	0.102421	2.85036	0.004367	0.0417679	ENSP00000377257	XP_043879988
122768981	RUSC2	5807.12	0.291832	0.0982289	2.97094	0.00296887	0.0327145	ENSP00000393922	XP_043881157
122765902	PLCB3	2170.05	0.291656	0.101171	2.8828	0.00394157	0.039323	ENSP00000443631	XP_043876315
122773171	INPPL1	2262.31	0.290128	0.0975538	2.97403	0.00293917	0.0325071	ENSP00000298229	XP_043887564
122773771	PID1	3666.52	0.289625	0.103794	2.79038	0.00526464	0.0468238	ENSP00000375908	XP_043888617
122780634	GNB4	3672.46	0.288424	0.0955934	3.0172	0.00255122	0.0298081	ENSP00000502628	XP_043899662
122779644	SRRT	1956.52	0.288155	0.092291	3.12224	0.00179479	0.024075	ENSP00000483556	XP_043898129
122779366	MSI2	6611.23	0.288077	0.103459	2.78445	0.00536188	0.0473253	ENSP00000502137	XP_043897552
122769022	KMT5A	706.177	0.287343	0.0928492	3.09472	0.00196996	0.0253827	ENSP00000384629	XP_043881214
122768950	PCNA	8488.68	0.28543	0.0760647	3.75246	0.000175108	0.00572699	ENSP00000368458	XP_043881108
122780000	SPATA22	5659.53	0.285253	0.0907734	3.14248	0.00167525	0.0229536	ENSP00000347541	XP_043898686
122780534	ANKS6	3036.23	0.284405	0.0831028	3.42233	0.000620862	0.0124433	ENSP00000297837	XP_043899518
122772176	DENND5A	4832.61	0.282027	0.0662535	4.25679	2.0738e-05	0.0016504	ENSP00000506456	XP_043885860
122774331	UBE2E2	3629.24	0.280896	0.0987839	2.84354	0.00446155	0.0423326	ENSP00000379931	XP_043889414
122772097	SPATA13	2410.49	0.280391	0.0823908	3.40318	0.000666067	0.0130214	ENSP00000371542	XP_043885738
122772753	kif7	3147.59	0.275673	0.0958291	2.87671	0.00401842	0.0397266	ENSP00000512678	XP_043886935
122777478	DOCK3	2377.67	0.275076	0.0929099	2.96067	0.00306969	0.0332753	ENSP00000266037	XP_043894691
122780624	SH3GL1	6925.63	0.273894	0.0936805	2.92371	0.0034589	0.0359636	ENSP00000269886	XP_043899642
122777872	RIPK1	2518.06	0.273815	0.0749231	3.65461	0.00025757	0.00724535	ENSP00000259808	XP_043895332
122779535	GFRA1	5496.58	0.270329	0.0816531	3.3107	0.00093063	0.0158847	ENSP00000358237	XP_043897936
122769021	RILPL1	801.442	0.270045	0.091769	2.94265	0.00325411	0.0345821	ENSP00000490668	XP_043881213
122775203	DCTN3	3949.07	0.269174	0.0684732	3.93108	8.45639e-05	0.00379148	ENSP00000259632	XP_043890946
122768826	USP33	651.766	0.267373	0.0814162	3.28403	0.00102336	0.0167937	ENSP00000350009	XP_043881035
122785112	HLF	2478.7	0.261581	0.081715	3.20114	0.00136884	0.0201338	ENSP00000226067	XP_043906682
122777037	ATP13A3	2009.98	0.255393	0.0899044	2.84072	0.00450123	0.0426034	ENSP00000494937	XP_043893976
122770161	PLBD2	3171.07	0.255254	0.077089	3.31116	0.000929105	0.0158795	ENSP00000280800	XP_043883109
122762404	MAPKAP1	4270.95	0.246145	0.0845463	2.91137	0.00359851	0.0369525	ENSP00000265960	XP_043873520
122780875	NPL	5212.5	0.24584	0.0754725	3.25734	0.0011246	0.0176498	ENSP00000258317	XP_043900170
122777639	MAPK13	1881.19	0.245229	0.0834784	2.93764	0.00330721	0.0348608	ENSP00000211287	XP_043894920
122785241	zc3h7a	5250.17	0.243518	0.0789322	3.08516	0.00203446	0.0260269	ENSP00000347999	XP_043906899
122778479	ATOX1	1746.95	0.239211	0.0813273	2.94134	0.00326795	0.0346404	ENSP00000429814	XP_043896370
122775709	AASS	8965.02	0.226911	0.0792039	2.86489	0.00417153	0.0406304	ENSP00000377040	XP_043891753
122777425	KIF3B	3917.18	0.222349	0.0650202	3.4197	0.000626907	0.0125119	ENSP00000364864	XP_043894596
122786750	pdik1l	3133.34	0.222175	0.073059	3.04103	0.00235772	0.0285593	ENSP00000480635	XP_043909151
122775638	WASHC4	5635.3	0.207815	0.072231	2.87708	0.0040137	0.0397266	ENSP00000328062	XP_043891629
122776084	SEPTIN7	12371.2	0.206944	0.071407	2.89809	0.00375443	0.0379617	ENSP00000344868	XP_043892381
122787024	SMAD2	3615.55	0.201582	0.071373	2.82434	0.00473776	0.0439491	ENSP00000349282	XP_043909495
122780742	PHB2	5608.93	0.184933	0.0587565	3.14744	0.00164705	0.0227139	ENSP00000441875	XP_043899898
122786261	vars2	2522.65	-0.148606	0.0516385	-2.87782	0.00400437	0.0396904	ENSP00000373032	XP_043908350
122784040	lats1	3616.24	-0.155318	0.0516284	-3.00838	0.00262649	0.030427	ENSP00000253339	XP_043905031
122758081	PRRC2B	24720.6	-0.161232	0.055442	-2.90812	0.00363611	0.0371611	ENSP00000508048	XP_043867886
122785223	CSNK1D	5847.98	-0.164921	0.053598	-3.077	0.00209098	0.0264488	ENSP00000324464	XP_043906880
122775990	UBTF	7851.13	-0.16956	0.0575339	-2.94714	0.00320731	0.0342667	ENSP00000435708	XP_043892217
122777193	MBD6	5748.57	-0.170834	0.056166	-3.0416	0.00235327	0.0285381	ENSP00000448070	XP_043894187
122775836	ZC3H18	17161.1	-0.172171	0.0594485	-2.89613	0.00377793	0.0380433	ENSP00000301011	XP_043891971
122778423	RNF40	4818.3	-0.174601	0.0612503	-2.85062	0.00436341	0.0417679	ENSP00000325677	XP_043896250
122784883	kpnb1	17640.1	-0.17682	0.0623823	-2.83446	0.00459038	0.0430418	ENSP00000290158	XP_043906231
122772138	ZNF280D	7174.23	-0.180261	0.0646542	-2.78808	0.00530218	0.0469957	ENSP00000453045	XP_043885792
122769238	SNRNP200	24729.8	-0.181072	0.0610255	-2.96714	0.00300581	0.0329003	ENSP00000317123	XP_043881556
122765776	MKLN1	3854.58	-0.185917	0.0642703	-2.89274	0.00381896	0.0384108	ENSP00000323527	XP_043876125
122782127	BTAF1	7741.93	-0.186812	0.0446592	-4.18306	2.87608e-05	0.00198469	ENSP00000265990	XP_043902273
122777424	PHF8	5627.44	-0.186924	0.0639018	-2.92517	0.00344265	0.0358922	ENSP00000350676	XP_043894591
122774855	USP12	4070.27	-0.187202	0.0639097	-2.92917	0.00339868	0.0356278	ENSP00000282344	XP_043890363
122766501	ARID2	13860.4	-0.188408	0.0610583	-3.08571	0.00203066	0.0259958	ENSP00000335044	XP_043877354
122773420	NUDT8	1500.31	-0.189938	0.0682201	-2.7842	0.00536599	0.0473397	ENSP00000365883	XP_043888040
122762215	HEATR1	10684.5	-0.190882	0.0689878	-2.76689	0.00565939	0.0489558	ENSP00000355541	XP_043873372
122784666	tufm	3997.02	-0.191953	0.0690866	-2.77844	0.00546201	0.0478798	ENSP00000322439	XP_043905895
122784473	ufl1	5072.8	-0.192619	0.0582366	-3.30753	0.000941226	0.0159665	ENSP00000358283	XP_043905704
122770870	ZNF638	7682.52	-0.194045	0.0636619	-3.04806	0.00230326	0.0281243	ENSP00000388164	XP_043883986
122773554	PRDM10	4080.57	-0.19427	0.0682944	-2.8446	0.00444673	0.042216	ENSP00000351686	XP_043888251
122768063	EIF4ENIF1	9757.76	-0.195382	0.0608225	-3.21233	0.00131663	0.0197081	ENSP00000328103	XP_043879689
122777792	HUWE1	59445.8	-0.196837	0.0645617	-3.04881	0.00229749	0.0280935	ENSP00000262854	XP_043895201
122778840	ELP1	4233.24	-0.197574	0.0686599	-2.87757	0.00400745	0.0397003	ENSP00000501722	XP_043896879
122765907	EXOC6B	4198.95	-0.19837	0.0685601	-2.89338	0.00381122	0.0383532	ENSP00000489442	XP_043876326
122772502	TALDO1	10029.1	-0.198715	0.0661741	-3.00291	0.00267407	0.030768	ENSP00000321259	XP_043886569
122769233	U2SURP	21313.8	-0.198797	0.068114	-2.91858	0.00351624	0.0363491	ENSP00000418563	XP_043881570
122758034	GOLGA2	10426	-0.199795	0.0632608	-3.15827	0.0015871	0.0221106	ENSP00000478799	XP_043867754
122769772	RIOK2	3929.79	-0.200471	0.0660112	-3.03693	0.00239003	0.0288009	ENSP00000283109	XP_043882538
122761197	ZNF143	4297.54	-0.200986	0.0634579	-3.16723	0.00153896	0.0216811	ENSP00000379847	XP_043872307
122760901	WDFY1	2434.48	-0.201753	0.0658093	-3.06573	0.00217142	0.0270014	ENSP00000233055	XP_043872032
122779847	ARFGEF1	6726.73	-0.201944	0.0692545	-2.91597	0.00354584	0.0365097	ENSP00000262215	XP_043898450
122769982	BAG4	3915.9	-0.202639	0.0605593	-3.34612	0.000819504	0.0147034	ENSP00000287322	XP_043882855
122774117	MRPL51	1757.84	-0.205632	0.0720804	-2.85282	0.00433338	0.0416215	ENSP00000229238	XP_043889075
122763507	ARGLU1	15879.2	-0.205698	0.0662513	-3.10482	0.00190398	0.024905	ENSP00000383059	XP_043874261
122777236	SMC1A	8331.57	-0.205706	0.072446	-2.83945	0.00451921	0.0426677	ENSP00000323421	XP_043894262
122758394	AP2M1	20789.6	-0.206035	0.0691697	-2.97869	0.00289481	0.0322961	ENSP00000292807	XP_043868616
122777064	ORMDL2	2301.51	-0.206727	0.0723932	-2.85561	0.00429545	0.041394	ENSP00000448788	XP_043893959
122760094	NAA15	10180.2	-0.20739	0.0517493	-4.00759	6.13408e-05	0.00313265	ENSP00000381920	XP_043871102
122778537	EIF3F	10787.4	-0.207456	0.0717294	-2.8922	0.00382551	0.0384174	ENSP00000499218	XP_043896469
122759208	ZNF879	1865.87	-0.207544	0.0698335	-2.97198	0.00295887	0.0326673	ENSP00000414887	XP_043869817
122777332	CIRBP	66131.7	-0.208274	0.0717491	-2.90281	0.0036983	0.0375532	ENSP00000465338	XP_043894431
122773458	PARL	2199.09	-0.208753	0.073531	-2.83898	0.00452585	0.0427094	ENSP00000325421	XP_043888103
122779426	NCSTN	7066.55	-0.209004	0.0719433	-2.90512	0.0036711	0.0374162	ENSP00000294785	XP_043897711
122779651	SMG6	12175.1	-0.209374	0.0757679	-2.76336	0.00572103	0.0493103	ENSP00000263073	XP_043898140
122759968	SCAF4	5225.33	-0.209591	0.0744155	-2.81649	0.00485511	0.0447767	ENSP00000382703	XP_043870931
122769710	MXD1	1701.06	-0.210225	0.0713478	-2.94648	0.00321417	0.0342964	ENSP00000264444	XP_043882412
122768229	PXK	6743.04	-0.2111	0.0641425	-3.2911	0.000997955	0.0166322	ENSP00000305045	XP_043879994
122779645	YWHAE	36719.7	-0.211628	0.0752424	-2.81262	0.00491392	0.045058	ENSP00000264335	XP_043898131
122783925	ylpm1	8620.84	-0.211969	0.0723389	-2.93022	0.00338722	0.0355277	ENSP00000447921	XP_043904828
122786207	zbtb22	5277.69	-0.212172	0.068551	-3.09509	0.00196751	0.0253827	ENSP00000413172	XP_043908278
122760805	INO80D	10957.9	-0.213044	0.075629	-2.81696	0.00484807	0.0447509	ENSP00000384198	XP_043871908
122780608	tbc1d7	1614.47	-0.21331	0.0680505	-3.13458	0.001721	0.0233396	ENSP00000368602	XP_043899621
122782055	MRPS6	1974.5	-0.213746	0.0706411	-3.0258	0.00247979	0.0293989	ENSP00000382250	XP_043902186
122784262	crnkl1	4461.64	-0.213825	0.0512262	-4.17413	2.99126e-05	0.00205515	ENSP00000440733	XP_043905381
122772411	NEDD4	5960.32	-0.214892	0.0679586	-3.16209	0.00156639	0.0219663	ENSP00000410613	XP_043886371
122774732	BCKDHB	4021.06	-0.216464	0.0696543	-3.10768	0.00188559	0.0247524	ENSP00000318351	XP_043890157
122759342	TMEM184B	2758.33	-0.216826	0.0668064	-3.24558	0.0011721	0.0181861	ENSP00000354441	XP_043870068
122786686	hnrnpa3	7935.27	-0.216873	0.0667805	-3.24755	0.00116404	0.0180904	ENSP00000503649	XP_043909089
122781252	FTSJ3	4808.97	-0.217361	0.0627217	-3.46548	0.00052928	0.011245	ENSP00000396673	XP_043900789
122779674	GTF2IRD1	4912.07	-0.217726	0.0597093	-3.64643	0.00026591	0.00739285	ENSP00000408477	XP_043898181
122783271	usp9	54794.8	-0.218574	0.0661763	-3.3029	0.000956896	0.0161607	ENSP00000316357	XP_043903924
122778445	MRPL18	2044.98	-0.218901	0.0781308	-2.80173	0.00508298	0.0459465	ENSP00000356001	XP_043896291
122771696	GARS1	7883.74	-0.220496	0.0540772	-4.07744	4.5534e-05	0.00266779	ENSP00000373918	XP_043885345
122784826	cdk12	17399.6	-0.220997	0.0649866	-3.40066	0.000672245	0.0131036	ENSP00000407720	XP_043906125
122769315	CAMSAP1	7491.62	-0.222041	0.071357	-3.11169	0.00186022	0.0246054	ENSP00000386420	XP_043881695
122774619	CCDC106	3897.64	-0.222371	0.0805004	-2.76236	0.00573854	0.0493743	ENSP00000466521	XP_043890002
122767018	HSP90AB1	247779	-0.222386	0.0615329	-3.61409	0.000301402	0.00796234	ENSP00000481908	XP_043878277
122768463	PANK4	3286.87	-0.222462	0.0802734	-2.77131	0.00558319	0.0485605	ENSP00000367727	XP_043880435
122784400	laptm4a	5646.8	-0.223633	0.0779379	-2.86937	0.00411289	0.040244	ENSP00000175091	XP_043905591
122758026	GPR155	1360.38	-0.223834	0.0746231	-2.99953	0.00270395	0.0309401	ENSP00000295500	XP_043867748
122768015	HIPK1	6240.41	-0.223994	0.078695	-2.84636	0.00442227	0.0420707	ENSP00000358568	XP_043879593
122784345	CPSF3	4531.08	-0.22454	0.0626797	-3.58234	0.000340529	0.00871648	ENSP00000238112	XP_043905518
122776013	MON2	15048.2	-0.224695	0.067475	-3.33005	0.000868309	0.0152995	ENSP00000377249	XP_043892256
122769677	RNFT2	887.41	-0.224713	0.0700218	-3.20919	0.0013311	0.0198455	ENSP00000257575	XP_043882338
122777476	UXT	1758.66	-0.225204	0.0811338	-2.77571	0.00550805	0.0481262	ENSP00000337393	XP_043894688
122778540	UBL3	3726.7	-0.225478	0.0693363	-3.25195	0.00114614	0.0179143	ENSP00000370055	XP_043896468
122786353	CTNNB1	37486.7	-0.225786	0.0654951	-3.44738	0.000566057	0.0118419	ENSP00000401599	XP_043908539
122773332	ZMYND11	5385.73	-0.225799	0.0792895	-2.84777	0.00440264	0.0419613	ENSP00000381046	XP_043887875
122780939	SBNO2	22698.7	-0.226009	0.075572	-2.99064	0.00278393	0.0315006	ENSP00000354733	XP_043900316
122769716	GAPVD1	7349.74	-0.226292	0.0742419	-3.04803	0.00230344	0.0281243	ENSP00000297933	XP_043882421
122786632	hsf1	6359.28	-0.226633	0.0614054	-3.69077	0.000223576	0.00677824	ENSP00000431512	XP_043909015
122764449	VPS35	11834.8	-0.227363	0.0661331	-3.43795	0.000586126	0.0121027	ENSP00000299138	XP_043874519
122785676	smg1	20517.1	-0.228556	0.0759746	-3.00833	0.00262692	0.030427	ENSP00000402515	XP_043907513
122759546	ZNF281	4393.12	-0.229003	0.0814708	-2.81086	0.00494096	0.0451543	ENSP00000356322	XP_043870409
122758411	PLPP1	3161.12	-0.229009	0.077065	-2.97163	0.00296224	0.0326856	ENSP00000264775	XP_043868517
122761702	SERINC3	10610.3	-0.230037	0.0622982	-3.69251	0.000222055	0.00675013	ENSP00000340243	XP_043872882
122768987	RELCH	2556.03	-0.230167	0.0757287	-3.03937	0.00237075	0.0286591	ENSP00000494314	XP_043881202
122779162	SHPK	1292.29	-0.230954	0.0728132	-3.17186	0.00151465	0.0214932	ENSP00000225519	XP_043897217
122770687	TBCK	2675.22	-0.232449	0.0735108	-3.16211	0.00156631	0.0219663	ENSP00000273980	XP_043883625
122776468	UTP4	5923.34	-0.232503	0.0630478	-3.68773	0.000226259	0.00678423	ENSP00000327179	XP_043892958
122776313	WASL	3527.96	-0.23324	0.0781521	-2.98444	0.002841	0.0319124	ENSP00000223023	XP_043892712
122769931	PITPNM2	5515.62	-0.233385	0.06831	-3.41656	0.000634171	0.0125782	ENSP00000322218	XP_043882773
122766299	ZNF638	11486.8	-0.233678	0.0834736	-2.79942	0.00511945	0.0461568	ENSP00000386433	XP_043876989
122759011	NHLRC2	2030.61	-0.233833	0.070255	-3.32835	0.000873618	0.0153506	ENSP00000358307	XP_043869394
122775642	C15orf39	7482.01	-0.234126	0.0759046	-3.08448	0.00203911	0.026069	ENSP00000378438	XP_043891636
122780043	UIMC1	4276.89	-0.234869	0.0822001	-2.85728	0.0042729	0.0412601	ENSP00000421926	XP_043898744
122775532	C2CD5	6712.04	-0.235045	0.0696496	-3.37468	0.000739003	0.0137471	ENSP00000441951	XP_043891379
122777488	CEP104	1531.53	-0.235292	0.0726385	-3.23922	0.00119859	0.0185103	ENSP00000501829	XP_043894711
122775645	INTS14	2801.71	-0.235458	0.0607392	-3.87654	0.000105951	0.00433264	ENSP00000457624	XP_043891639
122785555	rrn3	6457.25	-0.235512	0.0827451	-2.84624	0.00442394	0.0420707	ENSP00000454530	XP_043907352
122777562	SDCBP	13192.1	-0.235559	0.0755137	-3.11942	0.0018121	0.0241867	ENSP00000409288	XP_043894818
122785344	xpo6	5955.83	-0.235606	0.0692936	-3.40011	0.000673585	0.0131036	ENSP00000302790	XP_043907029
122764946	OSBPL5	1926.78	-0.235939	0.0802606	-2.93966	0.00328572	0.0347493	ENSP00000263650	XP_043874894
122778484	UBE2A	2402.64	-0.236482	0.0854201	-2.76846	0.00563225	0.0488316	ENSP00000360613	XP_043896380
122780054	RARS1	3072.18	-0.237321	0.0690489	-3.43699	0.000588207	0.0121195	ENSP00000231572	XP_043898761
122786593	KMT2B	20669.9	-0.237597	0.0663964	-3.57845	0.000345632	0.00879351	ENSP00000501283	XP_043908932
122758595	SPTLC1	3054.27	-0.237684	0.0715674	-3.32111	0.000896588	0.0155124	ENSP00000262554	XP_043868781
122778391	CNOT6	13518.9	-0.237796	0.0704388	-3.37592	0.000735687	0.0137357	ENSP00000377024	XP_043896178
122783627	mmut	7388.19	-0.237915	0.0770997	-3.08581	0.00202998	0.0259958	ENSP00000274813	XP_043904316
122772798	GTF2F2	2942.25	-0.23891	0.0838347	-2.84978	0.00437493	0.0418015	ENSP00000340823	XP_043887020
122784389	ints9	2005.63	-0.239032	0.0711687	-3.35866	0.000783207	0.0143151	ENSP00000429065	XP_043905573
122767635	SDHB	3100.91	-0.239078	0.0672115	-3.55711	0.000374964	0.0091909	ENSP00000364649	XP_043878974
122762127	ARMC8	3310.8	-0.239229	0.0746039	-3.20666	0.00134287	0.0198748	ENSP00000419413	XP_043873249
122774225	TAF2	6907.9	-0.239291	0.0799946	-2.99133	0.00277762	0.0314569	ENSP00000509206	XP_043889259
122768241	SPEN	22184.7	-0.239598	0.076318	-3.13946	0.00169259	0.0231248	ENSP00000364912	XP_043880015
122783884	SUSD6	6691.63	-0.239964	0.0826638	-2.90289	0.00369731	0.0375532	ENSP00000344424	XP_043904760
122778905	PRPF39	1840.38	-0.240035	0.0665342	-3.60769	0.000308939	0.00810541	ENSP00000348010	XP_043896990
122780142	FAM76B	1903.05	-0.240233	0.0714357	-3.36293	0.000771202	0.0141498	ENSP00000351631	XP_043898890
122778803	ZNF436	1919.47	-0.240629	0.0838872	-2.86849	0.00412437	0.0403357	ENSP00000363736	XP_043896834
122786318	ppp1r10	7008.07	-0.24136	0.0865603	-2.78834	0.00529788	0.0469957	ENSP00000365694	XP_043908473
122779808	NF2	10747.3	-0.241705	0.0856679	-2.82142	0.00478112	0.0442869	ENSP00000344666	XP_043898380
122772548	CARS1	6009.28	-0.243016	0.0818188	-2.97017	0.00297631	0.0327145	ENSP00000369897	XP_043886646
122780341	LSG1	2225.56	-0.244156	0.0872644	-2.79789	0.00514374	0.0462985	ENSP00000265245	XP_043899151
122768269	NCOA5	13022.7	-0.244287	0.0795625	-3.07038	0.00213786	0.0267769	ENSP00000290231	XP_043880071
122758047	SEC16A	14368.5	-0.244323	0.0713493	-3.42432	0.000616346	0.012416	ENSP00000508778	XP_043867792
122774775	ZNF236	5112.34	-0.244363	0.087293	-2.79934	0.00512075	0.0461568	ENSP00000322361	XP_043890226
122776291	SIAH1	4513.46	-0.245564	0.0835241	-2.94003	0.00328177	0.0347267	ENSP00000349156	XP_043892679
122782527	OXR1	4789.68	-0.24569	0.0779108	-3.15348	0.00161336	0.0223785	ENSP00000431966	XP_043902813
122777270	usp19	14936.3	-0.24584	0.0795374	-3.09087	0.00199568	0.0256684	ENSP00000513604	XP_043894324
122777160	PCBP2	6338.04	-0.246174	0.0764813	-3.21874	0.00128753	0.0193637	ENSP00000388008	XP_043894123
122767611	PCBP2	12420.5	-0.246414	0.0768089	-3.20814	0.00133597	0.0198455	ENSP00000388008	XP_043878927
122770097	EWSR1	21275.1	-0.246687	0.0849817	-2.90282	0.00369817	0.0375532	ENSP00000331699	XP_043883007
122758270	SBNO1	25598.5	-0.246954	0.0871608	-2.83331	0.00460683	0.0431538	ENSP00000473665	XP_043868246
122758915	SRCAP	17383.1	-0.247101	0.0603554	-4.0941	4.23819e-05	0.00253678	ENSP00000369719	XP_043869247
122771413	SRP68	6452.22	-0.24713	0.0805329	-3.06868	0.00215009	0.0268297	ENSP00000312066	XP_043884911
122768082	HDHD3	1142.65	-0.247364	0.0856168	-2.8892	0.00386228	0.0387039	ENSP00000363295	XP_043879715
122785150	sgf29	3103.61	-0.24773	0.0840542	-2.94727	0.00320594	0.0342667	ENSP00000316114	XP_043906743
122759394	ATAD1	3298.57	-0.248014	0.0874936	-2.83465	0.00458762	0.0430371	ENSP00000339016	XP_043870179
122762824	AFTPH	4054.89	-0.248246	0.0883342	-2.8103	0.00494954	0.045211	ENSP00000238856	XP_043873943
122768263	DDX19B	8222.12	-0.248271	0.0752566	-3.299	0.000970302	0.0163572	ENSP00000399208	XP_043880057
122761274	AGPS	6014.69	-0.249293	0.0634091	-3.9315	8.44167e-05	0.00379148	ENSP00000264167	XP_043872395
122772842	FAM120B	1577.95	-0.249441	0.0844866	-2.95243	0.00315282	0.0338688	ENSP00000417970	XP_043887088
122777642	PLAGL2	5128.12	-0.249568	0.071498	-3.49056	0.000482014	0.0106861	ENSP00000246229	XP_043894925
122762345	ZC3H13	10168.9	-0.249779	0.0832067	-3.00191	0.00268288	0.0308136	ENSP00000242848	XP_043873474
122759218	BRSK1	4159.35	-0.249823	0.0747207	-3.34342	0.000827531	0.014758	ENSP00000310649	XP_043869831
122778624	SCYL1	6850.94	-0.249998	0.0862911	-2.89715	0.0037657	0.0380152	ENSP00000270176	XP_043896615
122766822	TRIM24	3358.74	-0.250179	0.0796621	-3.14051	0.00168656	0.0230589	ENSP00000390829	XP_043877948
122760655	ELP2	2381.91	-0.250538	0.0708358	-3.53688	0.000404883	0.00964248	ENSP00000350967	XP_043871732
122784580	MIA3	8562.44	-0.250638	0.0742714	-3.37462	0.000739179	0.0137471	ENSP00000340900	XP_043905836
122783948	MAP3K7	6081.2	-0.250645	0.0720285	-3.4798	0.000501792	0.0109284	ENSP00000515074	XP_043904866
122769639	SMIM15	1933.88	-0.250932	0.0899016	-2.79118	0.00525156	0.0468058	ENSP00000421336	XP_043882271
122783366	TECPR2	10407.8	-0.251138	0.0832369	-3.01715	0.00255164	0.0298081	ENSP00000352510	XP_043904060
122772001	SERF2	4166.8	-0.25132	0.0793291	-3.16807	0.00153456	0.021663	ENSP00000400178	XP_043885549
122760020	NR3C1	6022.41	-0.251444	0.074883	-3.35782	0.000785588	0.0143424	ENSP00000343205	XP_043871018
122786473	kpnb3	9414.08	-0.251761	0.0724023	-3.47724	0.000506598	0.0109705	ENSP00000261574	XP_043908751
122758312	TSC1	7674.89	-0.252568	0.0750471	-3.36546	0.000764151	0.0141017	ENSP00000495158	XP_043868330
122760331	KDM4C	6719.75	-0.252903	0.079757	-3.17092	0.00151957	0.0215188	ENSP00000405739	XP_043871373
122780853	PPP1R7	5755.41	-0.252939	0.0830837	-3.04438	0.00233157	0.0283108	ENSP00000272983	XP_043900140
122773875	SOCS5	3585.93	-0.252941	0.074905	-3.37682	0.000733281	0.0137357	ENSP00000378330	XP_043888785
122782325	C1D	2327.09	-0.25352	0.0772252	-3.28287	0.00102757	0.0167937	ENSP00000386779	XP_043902602
122785039	creg2	3787.14	-0.253528	0.0826944	-3.06585	0.00217054	0.0270014	ENSP00000315203	XP_043906540
122776630	IFRD1	3757.93	-0.253533	0.0907218	-2.79462	0.00519601	0.0464624	ENSP00000501830	XP_043893189
122766710	MCAT	1243.95	-0.254153	0.0912924	-2.78395	0.00537016	0.0473546	ENSP00000290429	XP_043877724
122778991	HNRNPA0	9694.34	-0.254168	0.0860262	-2.95454	0.00313134	0.0337342	ENSP00000316042	XP_043897108
122777841	CRELD1	1311.38	-0.254362	0.0821535	-3.09618	0.00196034	0.0253675	ENSP00000508358	XP_043895265
122761048	ZFAND1	721.848	-0.254617	0.0740973	-3.43626	0.000589815	0.0121349	ENSP00000220669	XP_043872210
122768333	ANKRD52	4044.75	-0.255009	0.071618	-3.56068	0.000369895	0.00913972	ENSP00000267116	XP_043880190
122769598	KANSL3	8248.99	-0.255048	0.0769062	-3.31636	0.000911998	0.0156647	ENSP00000396749	XP_043882190
122764853	FLII	9843.91	-0.255279	0.081743	-3.12294	0.00179052	0.024075	ENSP00000324573	XP_043874750
122773510	CLASRP	9843.33	-0.255598	0.0915402	-2.7922	0.0052351	0.0467464	ENSP00000375814	XP_043888202
122778912	KDM2A	16434.1	-0.256082	0.0736911	-3.47508	0.000510706	0.0110096	ENSP00000432786	XP_043897001
122772188	TENT4B	3217.7	-0.256579	0.0754642	-3.40001	0.000673835	0.0131036	ENSP00000455837	XP_043885876
122773646	ATG16L2	1341.16	-0.256831	0.0796668	-3.22381	0.00126496	0.019183	ENSP00000326340	XP_043888400
122771217	TNPO2	2536.81	-0.257361	0.0716067	-3.59409	0.000325524	0.00845919	ENSP00000465625	XP_043884575
122781730	PSME4	10740.7	-0.257395	0.0918493	-2.80236	0.00507294	0.045925	ENSP00000384211	XP_043901633
122758539	FPGS	3668.7	-0.257579	0.0839815	-3.06709	0.00216153	0.026931	ENSP00000362344	XP_043868710
122772530	DNAJA2	17834.5	-0.257752	0.0853306	-3.02063	0.00252251	0.0296342	ENSP00000314030	XP_043886611
122783645	yy1	6363.33	-0.257962	0.0606713	-4.2518	2.12062e-05	0.00166695	ENSP00000262238	XP_043904357
122765096	TFG	8223.93	-0.258021	0.0779651	-3.30944	0.000934827	0.0159137	ENSP00000420797	XP_043875107
122781810	PPRC1	7402.19	-0.258203	0.0828415	-3.11683	0.00182804	0.0243145	ENSP00000359029	XP_043901772
122770796	ZNF827	9093.17	-0.2585	0.0758978	-3.40589	0.000659481	0.0129456	ENSP00000424541	XP_043883847
122780557	DOT1L	8667.82	-0.25906	0.0834206	-3.10547	0.00189979	0.024882	ENSP00000381657	XP_043899534
122774893	ANKIB1	13824.8	-0.259425	0.0826428	-3.13911	0.00169461	0.0231282	ENSP00000265742	XP_043890421
122783259	NEMF	4132.06	-0.25972	0.0863329	-3.00835	0.00262668	0.030427	ENSP00000298310	XP_043903902
122780805	HNRNPM	15375.3	-0.259931	0.0610243	-4.25947	2.04916e-05	0.00164449	ENSP00000325376	XP_043900058
122758989	PRR12	9436.82	-0.260601	0.0806781	-3.23013	0.00123733	0.0189823	ENSP00000394510	XP_043869361
122759137	ZDHHC4	896.786	-0.262162	0.0711376	-3.68528	0.000228453	0.00681523	ENSP00000379934	XP_043869655
122781181	MED16	4889.95	-0.262166	0.0752381	-3.48448	0.000493098	0.0108131	ENSP00000379153	XP_043900666
122759037	HSPA9	7759.5	-0.262531	0.0762399	-3.44349	0.000574259	0.0119873	ENSP00000297185	XP_043869441
122777044	DLGAP4	4344.79	-0.262598	0.084354	-3.11305	0.00185165	0.0245204	ENSP00000363014	XP_043893922
122775753	CALU	8684.47	-0.262984	0.0767515	-3.42643	0.00061157	0.0123677	ENSP00000420381	XP_043891819
122776259	AEBP2	1219.92	-0.263126	0.084983	-3.09622	0.00196004	0.0253675	ENSP00000381840	XP_043892635
122768234	IP6K1	11724.3	-0.26342	0.0885237	-2.97571	0.00292315	0.0325071	ENSP00000482032	XP_043880005
122775235	PIK3R4	8532.06	-0.263548	0.0896843	-2.93862	0.00329673	0.0347971	ENSP00000349205	XP_043890987
122782170	XPO5	4980.7	-0.263897	0.0878796	-3.00294	0.00267388	0.030768	ENSP00000265351	XP_043902346
122785443	NARFL	1976.37	-0.263994	0.0938065	-2.81425	0.00488919	0.0449175	ENSP00000251588	XP_043907166
122767130	EIF4A1	54844.1	-0.26464	0.0954309	-2.7731	0.00555243	0.048337	ENSP00000293831	XP_043878438
122784348	HNRPQ	11289.1	-0.264672	0.0677506	-3.90656	9.36202e-05	0.00400033	ENSP00000503783	XP_043905524
122780157	CLTC	41276.7	-0.265194	0.08536	-3.10677	0.00189143	0.0248121	ENSP00000269122	XP_043898916
122776959	ATP9A	2181.22	-0.266097	0.0858004	-3.10135	0.0019264	0.0250813	ENSP00000342481	XP_043893735
122778193	NOA1	3503.53	-0.266151	0.0895706	-2.97141	0.00296432	0.0326897	ENSP00000264230	XP_043895766
122768026	RFT1	1052.65	-0.26616	0.0890834	-2.98776	0.00281031	0.0316305	ENSP00000296292	XP_043879618
122762291	VPS13C	5583.13	-0.266533	0.0912991	-2.91934	0.00350774	0.0363296	ENSP00000249837	XP_043873423
122780060	INTS2	5046.77	-0.266802	0.0887416	-3.0065	0.00264271	0.030546	ENSP00000496407	XP_043898767
122774267	PIGV	1692.7	-0.266803	0.0865989	-3.08091	0.00206372	0.026257	ENSP00000078527	XP_043889318
122776219	CHD2	30466.1	-0.267865	0.0958023	-2.79602	0.00517357	0.0463564	ENSP00000377747	XP_043892577
122759187	USP22	2293.38	-0.268053	0.0775249	-3.45763	0.000544947	0.0114579	ENSP00000261497	XP_043869770
122781325	TTC4	1615.45	-0.268221	0.0902874	-2.97075	0.00297076	0.0327145	ENSP00000360329	XP_043900909
122778616	DPF2	10933	-0.268472	0.0909239	-2.95271	0.00315	0.0338576	ENSP00000436901	XP_043896607
122761183	ZNF484	1024.67	-0.268513	0.0900417	-2.98209	0.00286286	0.0320332	ENSP00000364645	XP_043872300
122785162	hexim1	11466.9	-0.26854	0.0941928	-2.85096	0.00435876	0.0417679	ENSP00000328773	XP_043906763
122768573	RAP1B	8636.14	-0.268718	0.0614284	-4.3745	1.21714e-05	0.00121838	ENSP00000439966	XP_043880596
122786355	vps50	3936.26	-0.268973	0.0974087	-2.76128	0.00575748	0.0493964	ENSP00000307666	XP_043908542
122779490	LARP1	17664.6	-0.269039	0.0901588	-2.98406	0.00284451	0.0319124	ENSP00000428589	XP_043897843
122759314	TLCD3B	4286.32	-0.269198	0.0815724	-3.3001	0.000966488	0.0163073	ENSP00000369863	XP_043870031
122777673	RBSN	8477.56	-0.269425	0.0974451	-2.76489	0.00569419	0.0491667	ENSP00000422551	XP_043894996
122778711	SEC24B	7755.53	-0.269655	0.0752636	-3.5828	0.000339927	0.00871491	ENSP00000265175	XP_043896734
122767006	CPSF6	11729.9	-0.26988	0.079436	-3.39745	0.000680161	0.0131622	ENSP00000391437	XP_043878247
122775077	L3MBTL3	5649.86	-0.270441	0.058462	-4.62593	3.72926e-06	0.000641702	ENSP00000357118	XP_043890729
122782293	GGPS1	2475.95	-0.27101	0.0892138	-3.03777	0.0023834	0.0287392	ENSP00000282841	XP_043902529
122758289	SETD1B	10084.1	-0.271066	0.0840485	-3.22512	0.00125921	0.0191794	ENSP00000442924	XP_043868275
122786300	CSMD3	14230.4	-0.271213	0.0890091	-3.04702	0.00231119	0.0281889	ENSP00000412263	XP_043908435
122772169	COG4	6277.8	-0.271782	0.0739876	-3.67335	0.000239395	0.00696829	ENSP00000315775	XP_043885846
122779305	METTL17	1761.27	-0.272024	0.0816778	-3.33045	0.000867055	0.0152995	ENSP00000343041	XP_043897424
122762610	UBE2D3	3168.19	-0.272271	0.0913472	-2.98062	0.00287667	0.0321398	ENSP00000345285	XP_043873731
122775441	CECR2	16587	-0.272595	0.0974957	-2.79597	0.00517445	0.0463564	ENSP000002626081	XP_043891243
122767208	ANP32A	17260.5	-0.273133	0.0933216	-2.9268	0.00342472	0.035803	ENSP00000453838	XP_043878552
122771281	PATL1	6613.93	-0.273182	0.0715311	-3.81906	0.000133962	0.00495867	ENSP00000300146	XP_043884691
122759243	ZDHHC6	1805.76	-0.27319	0.0765785	-3.56745	0.000360471	0.009	ENSP00000507661	XP_043869879
122770039	ZNRF3	3517.41	-0.273483	0.0915291	-2.98794	0.00280865	0.0316305	ENSP00000443824	XP_043882935
122780640	PDE4DIP	4816.94	-0.273585	0.0838831	-3.26151	0.00110823	0.0174676	ENSP00000316434	XP_043899672
122776689	ACTR8	3365.31	-0.273771	0.0938046	-2.91853	0.00351691	0.0363491	ENSP00000336842	XP_043893275
122758139	SPTAN1	56427.1	-0.275002	0.0786564	-3.49624	0.000471867	0.0106006	ENSP00000361824	XP_043868009
122769064	UBL4A	2218.41	-0.275114	0.0953943	-2.88396	0.00392704	0.0392499	ENSP00000358674	XP_043881274
122783809	MAX	12491.2	-0.275199	0.0752205	-3.65857	0.00025363	0.00715558	ENSP00000351490	XP_043904594
122778940	CLP1	1970.11	-0.275262	0.0964992	-2.85248	0.0043379	0.0416351	ENSP00000433406	XP_043897041
122775766	TMEM263	1719.86	-0.276138	0.0919657	-3.00262	0.00267671	0.0307754	ENSP00000450350	XP_043891846
122783618	PHIP	6494.66	-0.276359	0.0819802	-3.37105	0.000748832	0.0138861	ENSP00000275034	XP_043904298
122761324	SMG7	11498.3	-0.276596	0.0827492	-3.34258	0.000830033	0.0147888	ENSP00000510175	XP_043872452
122772179	TLNRD1	2917.13	-0.277009	0.0897034	-3.08805	0.00201474	0.0258786	ENSP00000267984	XP_043885866
122776183	ACCS	1405.77	-0.277167	0.0742825	-3.73126	0.000190525	0.00609257	ENSP00000263776	XP_043892520
122775580	EIF4B	21477.3	-0.277256	0.0813888	-3.40657	0.000657852	0.0129392	ENSP00000262056	XP_043891501
122759298	POLR3A	5935.09	-0.27793	0.0720861	-3.85552	0.000115482	0.00450145	ENSP00000361446	XP_043870007
122786544	AZIN1	8796.85	-0.278238	0.0871139	-3.19395	0.00140338	0.0204277	ENSP00000508352	XP_043908858
122775236	ATP2C1	11349.1	-0.278272	0.0963102	-2.88933	0.00386062	0.0387039	ENSP00000395809	XP_043890988
122768977	DPH7	1718.1	-0.2784	0.0948388	-2.93551	0.00333001	0.0349852	ENSP00000277540	XP_043881149
122768130	IARS1	13137.4	-0.278682	0.0991097	-2.81186	0.00492564	0.0450897	ENSP00000507144	XP_043879822
122778179	YME1L1	4313.15	-0.279167	0.0938469	-2.9747	0.00293273	0.0325071	ENSP00000365184	XP_043895745
122765225	YME1L1	6601.19	-0.279171	0.0868267	-3.21526	0.00130324	0.0195384	ENSP00000365184	XP_043875320
122773121	BCAS3	4746.59	-0.27939	0.0898613	-3.10912	0.00187645	0.0247164	ENSP00000375067	XP_043887455
122772280	PPM1G	13146.6	-0.279427	0.0860384	-3.24771	0.00116339	0.0180904	ENSP00000342778	XP_043886108
122767338	OPTN	9850.82	-0.279466	0.0919661	-3.0388	0.00237524	0.028677	ENSP00000368027	XP_043878759
122770006	DDX31	4808.63	-0.279576	0.0799021	-3.49898	0.000467033	0.0105317	ENSP00000361232	XP_043882888
122772981	HNRNPUL1	35695.6	-0.279681	0.0975262	-2.86775	0.004134	0.0404091	ENSP00000470687	XP_043887265
122776207	NCOA5	4034.62	-0.280237	0.0832129	-3.36771	0.000757946	0.0140007	ENSP00000290231	XP_043892557
122771035	NOMO1	11247.4	-0.280605	0.0796223	-3.5242	0.000424762	0.00990891	ENSP00000480539	XP_043884260
122777087	KLHL17	2116.77	-0.280759	0.085684	-3.27668	0.00105037	0.016984	ENSP00000343930	XP_043894006
122760874	DNTTIP2	3797.27	-0.280896	0.0801382	-3.50514	0.000456364	0.0104016	ENSP00000411010	XP_043871996
122786602	SESN2	5835.43	-0.280946	0.0905611	-3.10228	0.00192034	0.0250253	ENSP00000349061	XP_043908954
122758673	ZMYND19	2713.5	-0.281288	0.0928409	-3.02979	0.00244727	0.0291851	ENSP00000298585	XP_043868886
122767816	USP48	12821.4	-0.281377	0.0937149	-3.00248	0.00267794	0.0307754	ENSP00000309262	XP_043879238
122772496	SIN3A	6862.88	-0.282711	0.0848561	-3.33165	0.000863339	0.0152825	ENSP00000378403	XP_043886552
122769818	SLC15A4	5159.27	-0.282844	0.0722643	-3.91403	9.07697e-05	0.00395822	ENSP00000266771	XP_043882606
122785887	SMARCE1	14790.4	-0.282906	0.0851407	-3.32281	0.00089116	0.0154998	ENSP00000496094	XP_043907819
122777359	APEH	4869.64	-0.282906	0.0945564	-2.99193	0.0027722	0.0314424	ENSP00000296456	XP_043894481
122772307	TAF4	1737.54	-0.283134	0.0894949	-3.16368	0.00155786	0.021911	ENSP00000487182	XP_043886174
122769878	PITPNB	2425.01	-0.283638	0.101441	-2.7961	0.00517235	0.0463564	ENSP00000334738	XP_043882693
122779873	FAM53C	5887.39	-0.28383	0.0881111	-3.22128	0.00127619	0.0192994	ENSP00000239906	XP_043898458
122760644	ARFGAP2	17503.7	-0.284063	0.102688	-2.76626	0.00567025	0.0490275	ENSP00000434442	XP_043871710
122770555	EXOSC9	2800.76	-0.284166	0.0842049	-3.37469	0.000738988	0.0137471	ENSP00000243498	XP_043883412
122774865	LENG1	4533.32	-0.284239	0.0849791	-3.34481	0.00082338	0.0147115	ENSP00000222224	XP_043890375
122762128	DBR1	4975.1	-0.284273	0.0914333	-3.10907	0.00187677	0.0247164	ENSP00000260803	XP_043873251
122776644	AAAS	1677.34	-0.284468	0.0706537	-4.02622	5.66797e-05	0.00301056	ENSP00000209873	XP_043893209
122772465	HNRNPH1	6951.61	-0.284712	0.0984416	-2.89219	0.00382565	0.0384174	ENSP00000426275	XP_043886482
122774777	RPS27	9814.74	-0.284979	0.0962295	-2.96145	0.00306196	0.0332293	ENSP00000499044	XP_043890229
122786167	UTP23	1325.14	-0.285357	0.0953288	-2.99339	0.00275894	0.0313293	ENSP00000308332	XP_043908173
122783465	YPEL5	5179.13	-0.285371	0.0946487	-3.01506	0.0025693	0.0299253	ENSP00000385278	XP_043904214
122778834	NEURL1B	2707.4	-0.286895	0.0957253	-2.99706	0.00272594	0.0310727	ENSP00000358815	XP_043896872
122773588	SRSF7	10480.4	-0.28706	0.0837683	-3.42683	0.000610666	0.0123677	ENSP00000416516	XP_043888299
122779146	MKS1	2182.77	-0.287203	0.10302	-2.78783	0.00530618	0.0469957	ENSP00000376827	XP_043897184
122780819	FAM110B	1834.99	-0.288208	0.0863411	-3.33801	0.000843801	0.0149783	ENSP00000355204	XP_043900095
122777249	RBM39	22520.3	-0.288226	0.0953561	-3.02262	0.00250595	0.0295272	ENSP00000436747	XP_043894282
122774481	ITGB1	17876	-0.288956	0.0855665	-3.37697	0.000732887	0.0137357	ENSP00000404546	XP_043889756
122774408	TUBB	1908.67	-0.289156	0.0764513	-3.78223	0.000155431	0.00529185	ENSP00000339001	XP_043889581
122759537	NOP58	6952.7	-0.289409	0.0912775	-3.17065	0.00152096	0.0215188	ENSP00000264279	XP_043870402
122765850	POLR2A	10141.6	-0.290023	0.0883976	-3.2809	0.00103477	0.0168543	ENSP00000502190	XP_043876239
122786859	pum1	11813.9	-0.290194	0.0898019	-3.23149	0.00123148	0.0189078	ENSP00000391723	XP_043909300
122785682	CNP	16579.9	-0.290243	0.0753956	-3.8496	0.000118311	0.00459295	ENSP00000377466	XP_043907522
122773996	PAF1	6013.67	-0.290528	0.0902509	-3.21912	0.00128586	0.0193637	ENSP00000221265	XP_043888976
122779671	NLE1	3636.8	-0.290772	0.0857545	-3.39075	0.000697023	0.0133915	ENSP00000413572	XP_043898178
122785766	FN3KRP	1921.18	-0.290886	0.104672	-2.77903	0.00545214	0.0478464	ENSP00000269373	XP_043907642
122781624	CSDE1	15760	-0.290914	0.0702375	-4.14187	3.44492e-05	0.00223044	ENSP00000481762	XP_043901368
122760054	REEP3	9165.54	-0.290917	0.0907648	-3.20517	0.00134981	0.0199392	ENSP00000362863	XP_043871072
122771057	RNF31	8453.2	-0.290987	0.0962325	-3.02379	0.00249631	0.0294682	ENSP00000315112	XP_043884302
122778014	IFT74	3277.18	-0.291234	0.100032	-2.91141	0.00359806	0.0369525	ENSP00000369402	XP_043895464
122761963	MED13	14076.8	-0.291385	0.0973121	-2.99433	0.00275047	0.0312587	ENSP00000380888	XP_043873091
122780143	NCBP3	8003.5	-0.291779	0.0949183	-3.074	0.00211211	0.0266474	ENSP00000373657	XP_043898893
122779201	SRA1	2091.03	-0.29188	0.084712	-3.44555	0.00056989	0.0119091	ENSP00000337513	XP_043897272
122772374	ULK3	3115.49	-0.291991	0.0951605	-3.06841	0.002152	0.0268297	ENSP00000456051	XP_043886308
122768155	TEX264	1217.19	-0.292026	0.0950715	-3.07164	0.00212883	0.0267328	ENSP00000398802	XP_043879868
122769987	LSM1	1518.69	-0.29241	0.0880135	-3.32233	0.000892678	0.0155001	ENSP00000310596	XP_043882858
122761318	WDR7	1350.46	-0.292854	0.0912847	-3.20814	0.00133595	0.0198455	ENSP00000254442	XP_043872445
122768546	MBD1	3795.72	-0.293216	0.0880416	-3.33042	0.000867141	0.0152995	ENSP00000466092	XP_043880554
122773821	SPSB4	4676.92	-0.29338	0.104519	-2.80697	0.00500104	0.045464	ENSP00000311609	XP_043888702
122765427	ADARB1	5841.41	-0.294047	0.101308	-2.9025	0.00370202	0.037571	ENSP00000486475	XP_043875611
122781228	OSBPL9	16402.5	-0.294218	0.0972662	-3.02487	0.00248736	0.0293989	ENSP00000360779	XP_043900759
122777062	GTSF1	7265.91	-0.29514	0.10587	-2.78776	0.00530731	0.0469957	ENSP00000446918	XP_043893956
122773665	NECTIN3	14852.8	-0.295223	0.0948238	-3.11339	0.00184954	0.0245204	ENSP00000418070	XP_043888428
122760328	ACBD6	2222.01	-0.296172	0.0934043	-3.17086	0.00151988	0.0215188	ENSP00000356567	XP_043871356
122766139	ACIN1	25334.6	-0.296881	0.0825921	-3.59455	0.000324956	0.00845593	ENSP00000451138	XP_043876719
122773195	DYNC2H1	6186.33	-0.296974	0.0939504	-3.16097	0.00157247	0.0219732	ENSP00000364887	XP_043887611
122770839	ANP32B	5760.81	-0.297938	0.0699439	-4.25968	2.04723e-05	0.00164449	ENSP00000345848	XP_043883937
122778291	KDM3B	30792.7	-0.298374	0.0780911	-3.82085	0.000132992	0.00493233	ENSP00000326563	XP_043895945
122775057	RXRA	11992.3	-0.298725	0.0763962	-3.91021	9.22176e-05	0.00397597	ENSP00000419692	XP_043890685
122768145	PBRM1	9041.92	-0.299158	0.0816081	-3.66579	0.000246575	0.0070655	ENSP00000296302	XP_043879849
122771060	CANX	21818.6	-0.299239	0.092908	-3.22081	0.00127828	0.0193158	ENSP00000421434	XP_043884291
122761325	PEX5L	1002.92	-0.299259	0.10106	-2.9612	0.00306441	0.0332369	ENSP00000419348	XP_043872457
122763790	DCAF17	1243.31	-0.300335	0.0967588	-3.10396	0.00190952	0.0249465	ENSP00000364404	XP_043874291
122785397	PRPSAP1	10412.9	-0.300932	0.0929315	-3.23821	0.00120281	0.0185422	ENSP00000414624	XP_043907089
122784306	CDC42BPB	9896.52	-0.301138	0.0965214	-3.11991	0.00180906	0.0241799	ENSP00000355237	XP_043905452
122778992	HNRNPA0	43863.2	-0.301306	0.0792297	-3.80294	0.000142987	0.00517469	ENSP00000316042	XP_043897109
122776067	RPS27L	1251.35	-0.301615	0.103316	-2.91935	0.00350766	0.0363296	ENSP00000331019	XP_043892355
122781185	EVI5	4041.91	-0.301635	0.0699753	-4.31059	1.62819e-05	0.00140083	ENSP00000506999	XP_043900670
122767113	TMPO	3695.92	-0.301736	0.0768683	-3.92536	8.66003e-05	0.00385563	ENSP00000376773	XP_043878407
122785139	WBP2NL	8311.99	-0.302423	0.090632	-3.33683	0.000847408	0.0150283	ENSP00000466450	XP_043906729
122781328	UQCRH	2602.56	-0.302467	0.0801946	-3.77166	0.000162163	0.00549517	ENSP00000309565	XP_043900913
122769880	SLC25A37	512.858	-0.302562	0.100349	-3.01512	0.00256881	0.0299253	ENSP00000429200	XP_043882696
122777294	SLC35C2	6615.86	-0.302619	0.10073	-3.00428	0.00266214	0.0306861	ENSP00000243896	XP_043894380
122770134	VPS33A	3773.52	-0.302738	0.0844031	-3.58681	0.000334743	0.00865167	ENSP00000267199	XP_043883072
122779496	TRIM37	7085.09	-0.302888	0.099631	-3.04009	0.00236504	0.0286081	ENSP00000262294	XP_043897854
122758409	DHX29	1762.08	-0.303028	0.100955	-3.00162	0.00268545	0.0308246	ENSP00000251636	XP_043868515
122774904	GRWD1	2351.13	-0.303778	0.0907776	-3.3464	0.000818675	0.0147034	ENSP00000253237	XP_043890434
122771068	UBN2	4049.16	-0.304172	0.0803332	-3.78638	0.000152859	0.0052594	ENSP00000418648	XP_043884317
122765088	CPS1	5022.53	-0.304593	0.107051	-2.84531	0.00443681	0.0421607	ENSP00000402608	XP_043875097
122785089	med25	5176.05	-0.30492	0.0934938	-3.26139	0.00110869	0.0174676	ENSP00000470692	XP_043906639
122759274	WIPI1	6076.62	-0.305294	0.0986513	-3.09468	0.00197026	0.0253827	ENSP00000262139	XP_043869958
122762125	RAB5C	2393.23	-0.305387	0.11074	-2.75769	0.00582114	0.0497467	ENSP00000377440	XP_043873246
122780072	CCT8	22848.9	-0.305587	0.0936887	-3.26173	0.00110735	0.0174676	ENSP00000286788	XP_043898781
122787074	WDR5	3793.78	-0.305688	0.096025	-3.18342	0.00145548	0.0209809	ENSP00000351446	XP_043909576
122783184	ARHGAP20	4364.7	-0.306008	0.0891639	-3.43197	0.000599204	0.0122535	ENSP00000432076	XP_043903786
122775647	PPCDC	1184.82	-0.306357	0.111099	-2.75753	0.00582405	0.0497493	ENSP00000343190	XP_043891642
122774156	FRAT2	2358.63	-0.306361	0.100104	-3.06043	0.00221023	0.0273592	ENSP00000360058	XP_043889147
122770914	KDM2A	3292.11	-0.306482	0.104907	-2.92147	0.00348387	0.0361641	ENSP00000432786	XP_043884066
122769252	CDK7	3352.87	-0.306582	0.0829853	-3.69441	0.000220394	0.00674254	ENSP00000256443	XP_043881589
122768038	BRPF3	4498.71	-0.306685	0.0916642	-3.34574	0.000820619	0.0147034	ENSP00000350267	XP_043879645
122777646	DIDO1	14287.7	-0.306816	0.0776869	-3.94939	7.83509e-05	0.00359736	ENSP00000378752	XP_043894932
122771415	INTS12	2791.2	-0.306841	0.100467	-3.05414	0.00225703	0.027723	ENSP00000415433	XP_043884913
122768442	TAF1	9117.8	-0.306943	0.0957586	-3.20538	0.00134882	0.0199392	ENSP00000506996	XP_043880391
122773423	KPNA4	16599.8	-0.30695	0.0790881	-3.88111	0.00010398	0.00428944	ENSP00000334373	XP_043888044
122765354	AAMP	3147.51	-0.307011	0.100984	-3.0402	0.00236419	0.0286081	ENSP00000248450	XP_043875515
122771933	HTATIP2	2301.18	-0.307048	0.0856547	-3.58472	0.000337438	0.00867437	ENSP00000394259	XP_043885448
122772613	ZNF536	6025.89	-0.307429	0.108725	-2.82758	0.00469007	0.0436764	ENSP00000347730	XP_043886733
122779864	CLDN4	3034.45	-0.307493	0.105144	-2.9245	0.00345013	0.0359373	ENSP00000342445	XP_043898453
122771617	TAF5	3596.76	-0.307778	0.0961492	-3.20104	0.00136931	0.0201338	ENSP00000358854	XP_043885221
122769751	ZNF462	3276.66	-0.307817	0.0866597	-3.55202	0.000382292	0.00928979	ENSP00000277225	XP_043882498
122758390	YTHDC1	14637.4	-0.308291	0.0753132	-4.09345	4.2501e-05	0.00253678	ENSP00000339245	XP_043868480
122781826	DLG5	9562.75	-0.30838	0.0911491	-3.38325	0.000716329	0.0135874	ENSP00000361467	XP_043901802
122781243	IPO13	6220.76	-0.308469	0.0912105	-3.38195	0.000719731	0.0136107	ENSP00000361418	XP_043900777
122776176	ANKRD12	8694.72	-0.308633	0.0795163	-3.88138	0.000103867	0.00428944	ENSP00000262126	XP_043892549
122771505	PIN1	797.409	-0.308694	0.110628	-2.79037	0.00526475	0.0468238	ENSP00000466962	XP_043885054
122769326	BIN3	2630.68	-0.308833	0.0813204	-3.79773	0.000146029	0.00517469	ENSP00000276416	XP_043881716
122768505	RABGGTB	2891.41	-0.308881	0.107543	-2.87218	0.00407655	0.0400113	ENSP00000317473	XP_043880495
122768433	COX14	824.242	-0.309301	0.111421	-2.77597	0.00550369	0.0481137	ENSP00000447776	XP_043880378
122774121	BAG6	37251.3	-0.309517	0.0892282	-3.46882	0.000522744	0.0111808	ENSP00000502941	XP_043889080
122758742	FNBP1	35178.4	-0.309559	0.0824672	-3.75372	0.000174232	0.00572699	ENSP00000413625	XP_043868983
122773183	BICRA	7163.5	-0.309691	0.0673859	-4.59578	4.31135e-06	0.000685638	ENSP00000480219	XP_043887585
122772556	ARFGAP2	2416.98	-0.30977	0.106613	-2.90555	0.00366608	0.037385	ENSP00000434809	XP_043886657
122783954	pum2	15091.9	-0.309777	0.0821702	-3.76994	0.000163288	0.00549692	ENSP00000354370	XP_043904873
122766499	KRR1	3065.64	-0.310021	0.0749874	-4.13431	3.56022e-05	0.00228283	ENSP00000229214	XP_043877351
122773168	FRY	5861.97	-0.310739	0.10514	-2.95547	0.00312194	0.0337342	ENSP00000494761	XP_043887551
122771884	SUPV3L1	2319.7	-0.310828	0.0774236	-4.01464	5.95362e-05	0.00311545	ENSP00000352678	XP_043885385
122780172	H33A	9944.74	-0.310932	0.0968518	-3.21039	0.00132554	0.019795	ENSP00000355778	XP_043898948
122759375	NBR1	41520.8	-0.311177	0.104482	-2.97828	0.00289869	0.0323205	ENSP00000466667	XP_043870142
122766984	TPRKB	1138.99	-0.311408	0.108802	-2.86214	0.00420786	0.0407971	ENSP00000272424	XP_043878211
122769371	SKIC3	3391.46	-0.311481	0.0781088	-3.98779	6.66925e-05	0.00326459	ENSP00000351596	XP_043881793
122759116	SF3B1	61507.6	-0.311648	0.0890266	-3.50062	0.000464182	0.0105186	ENSP00000335321	XP_043869620
122783426	utp25	572.275	-0.311776	0.107222	-2.90776	0.00364023	0.0371611	ENSP00000419005	XP_043904146
122785048	SUN1	22440.3	-0.312186	0.11161	-2.79713	0.00515592	0.0463174	ENSP00000406653	XP_043906571
122770952	HELZ	21752	-0.312358	0.0977056	-3.19693	0.00138897	0.020298	ENSP00000351524	XP_043884123
122766775	NEDD8	2531.78	-0.31339	0.109637	-2.85842	0.00425751	0.0411531	ENSP00000250495	XP_043877867
122766321	PIP4P1	3071.8	-0.313562	0.0965656	-3.24713	0.00116573	0.018102	ENSP00000250489	XP_043877024
122766668	USP15	7308.62	-0.313579	0.0888367	-3.52984	0.000415806	0.00976864	ENSP00000280377	XP_043877657
122777080	NOC2L	7493.83	-0.313869	0.101421	-3.09472	0.00196996	0.0253827	ENSP00000317992	XP_043893991
122768511	SMARCD1	9176.17	-0.313963	0.0836874	-3.75162	0.000175696	0.00573641	ENSP00000378414	XP_043880499
122758932	AARSD1	1876.49	-0.31407	0.108826	-2.88598	0.00390199	0.0390403	ENSP00000400870	XP_043869273
122766954	SF1	19520.6	-0.31453	0.0773335	-4.06719	4.75832e-05	0.00272039	ENSP00000505779	XP_043878164
122783189	JADE1	5875.57	-0.314554	0.0886549	-3.54807	0.000388062	0.00937041	ENSP00000483219	XP_043903784
122771935	EPRS1	15094.2	-0.314607	0.0983611	-3.19849	0.00138151	0.0202197	ENSP00000355890	XP_043885452
122779603	USPL1	11313.8	-0.314893	0.0783378	-4.01968	5.82765e-05	0.00306634	ENSP00000255304	XP_043898045
122766804	ATP2B1	21328.1	-0.315748	0.0886432	-3.56202	0.000368018	0.00910653	ENSP00000261173	XP_043877914
122773335	AGFG1	6610.38	-0.31612	0.0989222	-3.19564	0.0013952	0.0203578	ENSP00000387154	XP_043887877
122766913	MPDU1	1180.7	-0.316483	0.111498	-2.83847	0.00453301	0.0427277	ENSP00000250124	XP_043878087
122780975	SZT2	11437.6	-0.316607	0.10273	-3.08193	0.00205665	0.026188	ENSP00000489255	XP_043900373
122777996	DDX41	4413.88	-0.317372	0.074769	-4.2447	2.18884e-05	0.00167899	ENSP00000330349	XP_043895426
122768121	KDM5B	23618	-0.317607	0.100486	-3.16072	0.00157379	0.0219732	ENSP00000356234	XP_043879805
122772053	AKAP13	10895.4	-0.318464	0.109521	-2.9078	0.00363981	0.0371611	ENSP00000378026	XP_043885640
122782742	EML1	8906.66	-0.318567	0.0947063	-3.36373	0.000768959	0.014135	ENSP00000262233	XP_043903170
122772279	ZNF622	7326.23	-0.318811	0.106703	-2.98784	0.00280952	0.0316305	ENSP00000310042	XP_043886151
122767860	RPS23	28890.6	-0.318995	0.114257	-2.79191	0.00523983	0.0467667	ENSP00000498621	XP_043879318
122766259	DENND11	1183.78	-0.319695	0.101846	-3.139	0.00169526	0.0231282	ENSP00000445768	XP_043876905
122770871	rptor	5518.98	-0.319726	0.0924559	-3.45815	0.000543899	0.0114579	ENSP00000513305	XP_043883988
122777634	SCRIB	13815.3	-0.320902	0.0790952	-4.05716	4.96731e-05	0.0027736	ENSP00000501177	XP_043894926
122761007	E2F4	4621.43	-0.32101	0.0796641	-4.02954	5.58861e-05	0.00298998	ENSP00000368686	XP_043872143
122759822	TGS1	3481.63	-0.321131	0.0948544	-3.38552	0.000710442	0.0135259	ENSP00000260129	XP_043870765
122778406	ATP11C	11255	-0.321464	0.0938993	-3.4235	0.000618197	0.012416	ENSP00000507250	XP_043896210
122762362	TUBGCP3	4917.35	-0.322419	0.089226	-3.61351	0.000302076	0.00796882	ENSP00000261965	XP_043873506
122786562	rps5	46429.8	-0.322441	0.110357	-2.92179	0.00348027	0.0361464	ENSP00000196551	XP_043908881
122762557	E2F6	1271.63	-0.322546	0.086185	-3.74248	0.000182212	0.00588876	ENSP00000302159	XP_043873704
122760583	TXLNG	5287.75	-0.322749	0.100825	-3.20108	0.00136911	0.0201338	ENSP00000369465	XP_043871632
122767903	SUCLG2	2824.79	-0.322771	0.096283	-3.35231	0.000801397	0.0145231	ENSP00000307432	XP_043879408
122781654	LRPPRC	8414.56	-0.322924	0.0724059	-4.45992	8.19916e-06	0.000966278	ENSP00000260665	XP_043901483
122786864	ctdp1	2505.71	-0.32334	0.110448	-2.92753	0.00341663	0.035738	ENSP00000484525	XP_043909310
122778470	SLC36A1	1618.77	-0.323496	0.0926009	-3.49345	0.000476826	0.0106564	ENSP00000243389	XP_043896356
122766159	BRAF	2894.87	-0.323704	0.0982454	-3.29486	0.00098472	0.0164839	ENSP00000419060	XP_043876752
122783617	MGA	11146.7	-0.323903	0.0936326	-3.4593	0.000541583	0.0114579	ENSP00000457035	XP_043904295
122769070	EIF4EBP1	3371.55	-0.323944	0.110352	-2.93554	0.00332972	0.0349852	ENSP00000340691	XP_043881280
122765026	DBI	763.367	-0.323988	0.115204	-2.8123	0.00491886	0.0450817	ENSP00000348116	XP_043874988
122766131	ALDH1L2	11025.3	-0.324441	0.0944291	-3.43581	0.000590775	0.0121349	ENSP00000258494	XP_043876710
122771500	KHSRP	11288	-0.324446	0.0860459	-3.77062	0.000162841	0.00549517	ENSP00000381216	XP_043885043
122768351	EIF6	3893.85	-0.324792	0.091775	-3.539	0.000401646	0.00960333	ENSP00000363574	XP_043880219
122781237	CCDC124	5411.77	-0.325154	0.111211	-2.92376	0.00345834	0.0359636	ENSP00000471455	XP_043900769
122760097	HARS1	8997.29	-0.32577	0.0849277	-3.83585	0.000125131	0.00476097	ENSP00000425634	XP_043871106
122785125	MED15	7258.45	-0.326134	0.10624	-3.06978	0.0021422	0.0267988	ENSP00000372434	XP_043906700
122768686	RBM33	16650.4	-0.326429	0.109128	-2.99125	0.00277842	0.0314569	ENSP00000384160	XP_043880796
122785534	clec16a	5516.63	-0.326773	0.0823801	-3.96665	7.28894e-05	0.00342703	ENSP00000387122	XP_043907308
122781262	EXOC2	5772.22	-0.326821	0.0746167	-4.37999	1.18682e-05	0.00119938	ENSP00000230449	XP_043900808
122777215	C4BPA	16594.3	-0.327135	0.0911176	-3.59025	0.000330362	0.00856163	ENSP00000356037	XP_043894235
122778675	MCTS1	3616.72	-0.327662	0.101158	-3.23911	0.00119903	0.0185103	ENSP00000360367	XP_043896683
122766225	MYADM	2394.17	-0.327708	0.100235	-3.26938	0.00107784	0.0172563	ENSP00000375648	XP_043876852
122777264	PRDM2	9591.74	-0.328001	0.114038	-2.87625	0.00402431	0.0397458	ENSP00000341621	XP_043894309
122783255	rpap1	5511.49	-0.328098	0.0874207	-3.75309	0.000174667	0.00572699	ENSP00000306123	XP_043903899
122775459	TMUB2	1331.98	-0.328338	0.0999536	-3.28491	0.00102016	0.0167925	ENSP00000465810	XP_043891269
122776661	WDR37	6697.88	-0.328451	0.0939627	-3.49555	0.000473079	0.0106054	ENSP00000263150	XP_043893270
122779992	GEMIN5	3935.36	-0.328593	0.077164	-4.25838	2.05916e-05	0.00164561	ENSP00000285873	XP_043898677
122765084	PFKL	10838.6	-0.328711	0.103153	-3.18664	0.00143934	0.0207953	ENSP00000269848	XP_043875090
122770211	C12orf43	1085.65	-0.32881	0.103435	-3.17891	0.00147829	0.0211977	ENSP00000438856	XP_043883171
122760211	BPTF	19024.1	-0.32911	0.0774602	-4.24876	2.14955e-05	0.00166896	ENSP00000440854	XP_043871237
122768114	USP49	1959.13	-0.329343	0.104674	-3.14637	0.00165308	0.0227641	ENSP00000507239	XP_043879788
122784792	ccdc137	3411.93	-0.329552	0.0991439	-3.32398	0.00088744	0.0154654	ENSP00000458884	XP_043906075
122773698	TIMM50	5982.27	-0.330351	0.11106	-2.97454	0.00293429	0.0325071	ENSP00000475531	XP_043888485
122768322	CREB1	6896.01	-0.33044	0.098979	-3.33849	0.000842359	0.0149768	ENSP00000405711	XP_043880174
122782696	GSKIP	4874.93	-0.330578	0.109082	-3.03053	0.00244121	0.0291419	ENSP00000412315	XP_043903090
122773243	H33A	4228.38	-0.331701	0.102865	-3.22461	0.00126145	0.0191829	ENSP00000355778	XP_043887691
122759611	H33A	22267.6	-0.332082	0.106061	-3.13105	0.00174182	0.0235345	ENSP00000355778	XP_043870485
122776786	EZH2	4948.84	-0.332565	0.0882554	-3.76821	0.000164425	0.00551131	ENSP00000419711	XP_043893447
122784936	tubg1	10525.9	-0.332638	0.119197	-2.79065	0.00526016	0.0468238	ENSP00000251413	XP_043906312
122786112	cap1	20176.9	-0.333692	0.112132	-2.97588	0.00292148	0.0325071	ENSP00000344832	XP_043908084
122775115	PTDSS1	17463.1	-0.333956	0.0996539	-3.35115	0.000804753	0.0145557	ENSP00000430548	XP_043890790
122772187	ADCY2	22098.6	-0.334451	0.106991	-3.12597	0.00177218	0.0238875	ENSP00000342952	XP_043885875
122781448	TMEM63B	11674.6	-0.334591	0.0973122	-3.43833	0.000585318	0.0120991	ENSP00000327154	XP_043901029
122771624	GSTCD	1869.86	-0.335001	0.0838778	-3.99391	6.49912e-05	0.00323919	ENSP00000378216	XP_043885228
122770755	FARS2	1876.42	-0.335078	0.107928	-3.10465	0.00190503	0.024905	ENSP00000274680	XP_043883789
122774630	ISOC2	4454.06	-0.335181	0.0919863	-3.64381	0.000268629	0.00745759	ENSP00000401726	XP_043890024
122767795	PPP4R1	5908.83	-0.335644	0.0909828	-3.6891	0.000225049	0.00678423	ENSP00000383402	XP_043879202
122769967	ENDOG	697.092	-0.336185	0.119747	-2.80745	0.00499349	0.0454185	ENSP00000361725	XP_043882834
122765569	POU2F1	1954.96	-0.336559	0.113425	-2.96723	0.00300498	0.0329003	ENSP00000356836	XP_043875834
122785473	snrnp70	21236.9	-0.336977	0.0986108	-3.41724	0.000632593	0.0125782	ENSP00000472998	XP_043907212
122768722	TFE3	3375.93	-0.337178	0.106122	-3.17727	0.00148667	0.0212859	ENSP00000314129	XP_043880851
122772964	EXOSC5	1619.64	-0.337397	0.0904805	-3.72895	0.000192282	0.00611079	ENSP00000221233	XP_043887234
122787016	thnsl2	4617.39	-0.33748	0.119975	-2.81292	0.00490944	0.0450386	ENSP00000327323	XP_043909482
122759345	MRM1	706.169	-0.337653	0.121201	-2.78589	0.00533807	0.0471805	ENSP00000481559	XP_043870075
122782677	RYR3	14445.7	-0.337698	0.119617	-2.82316	0.00475534	0.0440908	ENSP00000399610	XP_043903056
122764821	MATR3	6287.57	-0.338052	0.091767	-3.6838	0.000229779	0.00681523	ENSP00000426743	XP_043874703
122766418	DENND6B	2079.92	-0.338412	0.0879663	-3.84706	0.000119543	0.00463137	ENSP00000391524	XP_043877189
122778477	EIF3J	12609.7	-0.338695	0.105188	-3.21991	0.0012823	0.0193459	ENSP00000261868	XP_043896368
122761503	ENPP4	1987.2	-0.338967	0.0959434	-3.53299	0.000410896	0.00969669	ENSP00000318066	XP_043872687
122766654	KMT2E	13011.1	-0.339075	0.103829	-3.2657	0.00109194	0.0173735	ENSP00000417156	XP_043877627
122775547	EEF2	30419.5	-0.339216	0.107742	-3.14841	0.00164163	0.0226719	ENSP00000307940	XP_043891440
122759221	PELO	3190.22	-0.339319	0.103702	-3.27206	0.00106766	0.0171364	ENSP00000274311	XP_043869838
122783460	SNAP23	4282.89	-0.340188	0.0895668	-3.79815	0.000145782	0.00517469	ENSP00000249647	XP_043904205
122771705	DNAJA3	4672.96	-0.341639	0.081325	-4.20091	2.65844e-05	0.00190621	ENSP00000262375	XP_043885352
122761184	TMEM214	32342.2	-0.342473	0.0823245	-4.16004	3.18192e-05	0.00214751	ENSP00000238788	XP_043872301
122776441	CSNK2A2	2801.04	-0.34257	0.114638	-2.98828	0.00280555	0.0316305	ENSP00000262506	XP_043892915
122785177	bud31	9831.37	-0.343271	0.122602	-2.79989	0.00511205	0.0461438	ENSP00000222969	XP_043906784
122770861	CYP2U1	2033.33	-0.343322	0.0960774	-3.57339	0.000352387	0.00887941	ENSP00000333212	XP_043883966
122773199	GK	4544.51	-0.34355	0.113299	-3.03226	0.00242731	0.0290669	ENSP00000401720	XP_043887629
122784148	sec63	19052.1	-0.34454	0.0864224	-3.98669	6.7001e-05	0.00326459	ENSP00000357998	XP_043905196
122760851	CANX	35579.3	-0.345051	0.0906514	-3.80635	0.000141031	0.00513689	ENSP00000505123	XP_043871969
122772712	HSD17B12	3487.76	-0.345744	0.0918022	-3.76619	0.00016576	0.00551571	ENSP00000278353	XP_043886861
122774759	MIOS	5613.52	-0.346067	0.0911158	-3.7981	0.00014581	0.00517469	ENSP00000384088	XP_043890201
122777043	PAN2	4134.89	-0.346679	0.0828804	-4.18289	2.87832e-05	0.00198469	ENSP00000449861	XP_043893919
122759670	UBTF	1475.19	-0.346685	0.113412	-3.05687	0.00223665	0.0275435	ENSP00000432925	XP_043870590
122777358	NSUN5	2789.53	-0.346854	0.122234	-2.83761	0.00454523	0.0427617	ENSP00000309126	XP_043894479
122772478	CHD9	7868.65	-0.347326	0.0854372	-4.06528	4.79757e-05	0.00272719	ENSP00000455307	XP_043886508
122762535	WAPL	39471.5	-0.347447	0.0982716	-3.53558	0.000406883	0.00965768	ENSP00000298767	XP_043873676
122777626	GGT7	24604.1	-0.348115	0.125997	-2.76289	0.0057292	0.0493585	ENSP00000338964	XP_043894897
122771150	JUP	13813.4	-0.348575	0.110864	-3.14418	0.00166554	0.0228534	ENSP00000377508	XP_043884459
122783480	ZNF513	3377.74	-0.348781	0.111134	-3.13838	0.00169882	0.0231437	ENSP00000318373	XP_043904251
122776004	FNBP4	14124.2	-0.348829	0.0800931	-4.3553	1.32886e-05	0.00127365	ENSP00000263773	XP_043892234
122768709	PA2G4	5486.3	-0.348848	0.0903617	-3.86057	0.000113122	0.0044366	ENSP00000302886	XP_043880832
122765470	GTDC1	2272.83	-0.348878	0.0967771	-3.60496	0.000312197	0.00816843	ENSP00000386691	XP_043875663
122781908	birc6	35356.8	-0.349415	0.0876331	-3.98726	6.6842e-05	0.00326459	ENSP00000515026	XP_043901938
122777367	KIAA2013	6798.13	-0.349731	0.0775946	-4.50716	6.57025e-06	0.000843519	ENSP00000480577	XP_043894491
122768238	LARP4	10336.8	-0.349832	0.0978393	-3.57558	0.000349453	0.00885218	ENSP00000415464	XP_043880011
122783726	extl3	5018.67	-0.350338	0.0855541	-4.09493	4.22302e-05	0.00253678	ENSP00000512474	XP_043904460
122770035	KIAA0825	1658.98	-0.350685	0.100512	-3.48898	0.000484862	0.0107135	ENSP00000424618	XP_043882928
122772743	GOLGB1	23803.9	-0.351124	0.0969823	-3.62049	0.00029404	0.00784186	ENSP00000484083	XP_043886921
122772185	VPS13C	10578.4	-0.351296	0.111958	-3.13774	0.00170259	0.0231785	ENSP00000496179	XP_043885873
122759244	VTI1A	2261.8	-0.351428	0.0958476	-3.66653	0.000245861	0.00706156	ENSP00000395017	XP_043869883
122783224	pdss2	1765.56	-0.351671	0.102534	-3.42979	0.000604044	0.0122854	ENSP00000358033	XP_043903853
122777895	PPDPF	13068.6	-0.35196	0.103326	-3.40631	0.000658479	0.0129392	ENSP00000359198	XP_043895363
122777833	SLMAP	19959.4	-0.352592	0.12121	-2.90893	0.00362668	0.037147	ENSP00000499553	XP_043895256
122781273	CERS1	6732.36	-0.353487	0.119178	-2.96604	0.00301662	0.0329922	ENSP00000485308	XP_043900833
122774862	RPL21	34077.1	-0.354368	0.124091	-2.85571	0.00429402	0.041394	ENSP00000370569	XP_043890376
122779600	THAP12	10406.6	-0.354429	0.0935134	-3.79014	0.00015056	0.00522853	ENSP00000260045	XP_043898035
122768107	ATRIP	4031.9	-0.35491	0.111869	-3.17255	0.00151105	0.0214679	ENSP00000323099	XP_043879773
122778462	ELF4	10559.7	-0.355244	0.107323	-3.31004	0.000932811	0.0158936	ENSP00000338608	XP_043896331
122766512	POLR2A	11403.6	-0.355348	0.0932315	-3.81146	0.000138147	0.00507532	ENSP00000494137	XP_043877376
122786382	eif3i	15048.1	-0.35546	0.114076	-3.116	0.00183323	0.0243666	ENSP00000504061	XP_043908588
122770201	GTF2H2	2310.45	-0.35578	0.0921149	-3.86235	0.000112301	0.00443411	ENSP00000274400	XP_043883157
122773373	IWS1	11115.9	-0.356185	0.0776014	-4.58993	4.43393e-06	0.000685638	ENSP00000295321	XP_043887945
122783273	KHDRBS1	20469.2	-0.356256	0.109066	-3.26643	0.00108914	0.01735	ENSP00000313829	XP_043903922
122770994	PHLPP1	2396.93	-0.356569	0.10892	-3.27368	0.00106158	0.0170532	ENSP00000262719	XP_043884183
122774807	EXT1	8795.45	-0.356752	0.108566	-3.28603	0.00101609	0.0167904	ENSP00000367446	XP_043890272
122778694	G3BP1	8718.73	-0.356769	0.102343	-3.48603	0.000490252	0.0107878	ENSP00000502880	XP_043896710
122783942	hnrnpu	24426.2	-0.356885	0.0786768	-4.53609	5.73058e-06	0.000765413	ENSP00000491215	XP_043904853
122771340	ZCCHC7	2695.74	-0.357075	0.119081	-2.9986	0.00271223	0.030946	ENSP00000443113	XP_043884796
122785099	hspbp1	1409.2	-0.358	0.117295	-3.05213	0.00227225	0.0278384	ENSP00000467574	XP_043906662
122786802	znf687	2842.34	-0.358245	0.0830695	-4.31259	1.61353e-05	0.00140054	ENSP00000319829	XP_043909233
122776342	UBE2Q2	19966.1	-0.358453	0.121325	-2.95448	0.00313191	0.0337342	ENSP00000267938	XP_043892761
122762167	MYO7A	2176.02	-0.358528	0.105906	-3.38536	0.000710858	0.0135259	ENSP00000392185	XP_043873301
122766186	RELL1	19774.4	-0.359514	0.123565	-2.90951	0.00361997	0.0371129	ENSP00000398778	XP_043876795
122777368	DENND2D	8367.45	-0.35957	0.113342	-3.17243	0.00151171	0.0214679	ENSP00000358767	XP_043894494
122773489	RPS6KB1	5926.2	-0.359723	0.0943181	-3.81393	0.000136773	0.00504316	ENSP00000225577	XP_043888158
122772871	KATNB1	1241.36	-0.359988	0.0666128	-5.40419	6.51022e-08	7.77158e-05	ENSP00000368982	XP_043887134
122779916	SAP30L	5903.53	-0.360303	0.0937366	-3.84378	0.000121154	0.0046654	ENSP00000297109	XP_043898527
122787006	sdad1	5397.03	-0.360483	0.100875	-3.57354	0.000352186	0.00887941	ENSP00000348596	XP_043909468
122780539	CRTC1	6365.99	-0.361028	0.0999808	-3.61098	0.000305047	0.0080143	ENSP00000323332	XP_043899493
122776253	MPI	1463.99	-0.361223	0.0987224	-3.65898	0.00025322	0.00715558	ENSP00000318318	XP_043892629
122769463	PPIF	17206.8	-0.361641	0.113995	-3.17242	0.00151175	0.0214679	ENSP00000225174	XP_043881930
122759268	CCSER2	4737.26	-0.361731	0.10862	-3.33024	0.00086772	0.0152995	ENSP00000224756	XP_043869937
122758872	BCCIP	1090.87	-0.362193	0.0740581	-4.89066	1.00497e-06	0.000325336	ENSP00000278100	XP_043869190
122786289	aste1	4951.08	-0.362236	0.11229	-3.22591	0.00125573	0.0191522	ENSP00000264992	XP_043908414
122766311	ZNF85	694.428	-0.362328	0.128983	-2.80912	0.00496765	0.0453246	ENSP00000478096	XP_043877007
122764524	BAZ2B	38064.9	-0.362895	0.131412	-2.7615	0.00575371	0.0493964	ENSP00000376534	XP_043874546
122769739	IPO11	5347.6	-0.362977	0.085618	-4.2395	2.2402e-05	0.00170092	ENSP00000386992	XP_043882468
122777776	RPL10	34359.8	-0.363009	0.123618	-2.93654	0.00331898	0.0349462	ENSP00000358832	XP_043895172
122758710	CNNM4	6161.67	-0.363486	0.115025	-3.16005	0.0015774	0.0220076	ENSP00000366275	XP_043868933
122773608	USP2	10791.3	-0.363643	0.122463	-2.96941	0.0029837	0.0327145	ENSP00000260187	XP_043888325
122758708	REEP5	9155.26	-0.363796	0.112265	-3.24052	0.00119312	0.0184672	ENSP00000368959	XP_043868930
122781976	COX20	537.169	-0.365057	0.128746	-2.83547	0.00457578	0.0429471	ENSP00000406327	XP_043902046
122773897	MAP4K5	368.314	-0.365077	0.128134	-2.84918	0.00438323	0.0418389	ENSP00000013125	XP_043888811
122764832	BAZ1A	27221	-0.365112	0.105169	-3.47167	0.000517224	0.0111125	ENSP00000371859	XP_043874714
122783244	Q2LD37	20757.2	-0.36562	0.0963235	-3.79574	0.000147201	0.00518737	ENSP00000264501	XP_043903885
122776699	SDHB	1933.08	-0.366452	0.123175	-2.97504	0.00292949	0.0325071	ENSP00000364649	XP_043893290
122781598	TARBP1	2084.27	-0.366487	0.121379	-3.01935	0.00253321	0.0296675	ENSP00000040877	XP_043901312
122772839	GOT2	18808.2	-0.366542	0.125271	-2.92599	0.00343357	0.0358388	ENSP00000245206	XP_043887085
122785600	retreg3	14638.4	-0.366863	0.117515	-3.12184	0.00179723	0.0240891	ENSP00000309432	XP_043907416
122781752	HEATR5B	8352.18	-0.367038	0.0951302	-3.85827	0.00011419	0.00446933	ENSP00000233099	XP_043901669
122765001	XIRP1	1579.37	-0.367404	0.104549	-3.51417	0.000441123	0.0101602	ENSP00000379550	XP_043874950
122762135	BTBD8	12947.6	-0.367406	0.112436	-3.26768	0.00108433	0.0173042	ENSP00000490161	XP_043873262
122775284	SLC4A7	8902.75	-0.367421	0.0829248	-4.43077	9.3897e-06	0.00102161	ENSP00000390394	XP_043891065
122778497	ACSL4	7136.28	-0.368437	0.120167	-3.06605	0.00216908	0.0270014	ENSP00000425408	XP_043896398
122776107	CERK	6971.65	-0.368564	0.11886	-3.10082	0.00192986	0.0251093	ENSP00000216264	XP_043892420
122780966	ARL2	10717.7	-0.369203	0.100111	-3.68796	0.000226063	0.00678423	ENSP00000514657	XP_043900351
122787098	phpt1	1862.68	-0.36942	0.119272	-3.0973	0.00195294	0.0253405	ENSP000002476650	XP_043909607
122759980	ABCA12	6311.61	-0.370132	0.123372	-3.00013	0.00269861	0.0309199	ENSP00000374312	XP_043870970
122778952	TBC1D10A	1587.95	-0.370177	0.116009	-3.19093	0.00141814	0.0205824	ENSP00000215790	XP_043897050
122775873	PDE3A	1718.86	-0.370297	0.114851	-3.22415	0.00126348	0.019183	ENSP00000351957	XP_043892012
122778249	BCORL1	3840.15	-0.370568	0.119453	-3.10221	0.00192079	0.0250253	ENSP00000437775	XP_043895848
122776867	VPS13D	24836.2	-0.370826	0.113716	-3.26099	0.00111025	0.0174676	ENSP00000478104	XP_043893553
122778263	RAPGEF2	15467.8	-0.3712	0.0936412	-3.96407	7.36837e-05	0.00343382	ENSP00000264431	XP_043895911
122768460	FOXJ3	2276.36	-0.371385	0.125913	-2.94954	0.00318248	0.0341683	ENSP00000439044	XP_043880427
122761591	WDR77	1102.89	-0.371427	0.102585	-3.62069	0.000293818	0.00784186	ENSP00000235090	XP_043872746
122758824	TMEM94	4763.76	-0.371955	0.0908536	-4.094	4.23991e-05	0.00253678	ENSP00000364397	XP_043869092
122765523	TUBA1A	28422.6	-0.372032	0.0938022	-3.96614	7.30471e-05	0.00342703	ENSP00000439020	XP_043875758
122771193	FAM13A	7321.43	-0.372073	0.118046	-3.15192	0.00162199	0.0224819	ENSP00000264344	XP_043884530
122785548	FBXW9	4756.91	-0.372262	0.124744	-2.9842	0.00284318	0.0319124	ENSP00000376945	XP_043907338
122780874	FAM174C	1852.23	-0.372443	0.112017	-3.32487	0.000884595	0.0154461	ENSP00000386557	XP_043900168
122776349	TDG	3444.67	-0.372474	0.106667	-3.49192	0.000479555	0.010663	ENSP00000376611	XP_043892769
122775100	TOM1	3308.9	-0.372752	0.112258	-3.3205	0.000898571	0.0155124	ENSP00000394466	XP_043890771
122777158	MTHFR	3373.01	-0.373012	0.104834	-3.55813	0.000373508	0.00916967	ENSP00000365770	XP_043894119
122782807	SLC4A11	17033.5	-0.37341	0.108029	-3.45657	0.000547097	0.011483	ENSP00000493503	XP_043903273
122779788	FSTL4	7883.29	-0.373436	0.127932	-2.91903	0.00351122	0.0363296	ENSP00000265342	XP_043898331
122774607	CIC	13425.9	-0.373725	0.0912609	-4.09513	4.2194e-05	0.00253678	ENSP00000505728	XP_043889977
122780869	UBE2V2	6923.84	-0.374626	0.106989	-3.50155	0.000462567	0.0105186	ENSP00000428209	XP_043900165
122766563	KDM7A	19293.2	-0.3748	0.0881926	-4.24978	2.13976e-05	0.00166814	ENSP00000380692	XP_043877464
122786305	POGZ	8127.87	-0.375469	0.0807175	-4.65164	3.29308e-06	0.000599026	ENSP00000386836	XP_043908441
122774601	CEP162	2828.92	-0.376553	0.115724	-3.25389	0.00113835	0.0178095	ENSP00000481760	XP_043889970
122771232	NUP133	8385.29	-0.376922	0.092822	-4.0607	4.89258e-05	0.00274848	ENSP00000261396	XP_043884598
122767859	ATP6AP1	522.799	-0.377277	0.107785	-3.50029	0.000464753	0.0105186	ENSP00000482243	XP_043879317
122782326	EIF4E	7305.22	-0.37756	0.126177	-2.99229	0.00276891	0.0314237	ENSP00000423977	XP_043902605
122772201	TPM1	4933.71	-0.377566	0.102794	-3.67303	0.000239695	0.00696829	ENSP00000453941	XP_043885897
122786482	atg13	9846.28	-0.377635	0.0942291	-4.00763	6.13317e-05	0.00313265	ENSP00000507809	XP_043908762
122769847	AP3S1	2283.8	-0.378027	0.10964	-3.44789	0.000564978	0.0118323	ENSP00000446179	XP_043882656
122784129	SPTLC2	7414.46	-0.378644	0.107486	-3.52273	0.000427125	0.0099105	ENSP00000216484	XP_043905171
122760659	TAF8	2361.03	-0.379285	0.135799	-2.793	0.00522222	0.0466531	ENSP00000362068	XP_043871738
122769266	VPS13A	24707	-0.379619	0.0933515	-4.06655	4.77137e-05	0.00272039	ENSP00000353422	XP_043881613
122785322	NMT1	7300.43	-0.380627	0.131411	-2.89647	0.00377388	0.0380433	ENSP00000258960	XP_043907000
122785023	SMARCA4	39636.3	-0.380705	0.0831688	-4.5775	4.70574e-06	0.000711168	ENSP00000343896	XP_043906507
122785281	PGBD4	1211.47	-0.380763	0.116147	-3.2783	0.00104434	0.0169472	ENSP00000380872	XP_043906948
122774599	MTDH	10573.9	-0.381078	0.0980413	-3.88692	0.000101526	0.00423393	ENSP00000338235	XP_043889967
122771925	RPLP2	31965.9	-0.381505	0.136163	-2.80182	0.00508152	0.0459465	ENSP00000431240	XP_043885439
122783762	sesn1	8600.15	-0.382256	0.0986734	-3.87395	0.000107086	0.00435179	ENSP00000393762	XP_043904523
122774349	VARS1	10578.1	-0.38227	0.104033	-3.67449	0.000238328	0.00694973	ENSP00000415316	XP_043889438
122769373	KIF2A	8979.48	-0.382508	0.106806	-3.58132	0.000341858	0.00872927	ENSP00000385000	XP_043881807
122786434	ANKRD28	5759.41	-0.382613	0.110663	-3.45746	0.000545298	0.0114579	ENSP00000397341	XP_043908665
122785712	arl6ip1	32185	-0.382957	0.127846	-2.99545	0.00274041	0.0311929	ENSP00000306788	XP_043907560
122767956	RNF220	13427.1	-0.383118	0.107818	-3.55337	0.000380334	0.00927763	ENSP00000361321	XP_043879494
122784678	eif3g	26336.6	-0.383453	0.124572	-3.07815	0.00208289	0.0263989	ENSP00000253108	XP_043905920
122776982	PLXNB1	7632.64	-0.383671	0.12178	-3.15054	0.00162971	0.0225725	ENSP00000414199	XP_043893771
122765507	ANKZF1	5539.33	-0.383877	0.11235	-3.41679	0.000633636	0.0125782	ENSP00000386337	XP_043875729
122758365	ZSWIM6	4764.51	-0.383941	0.123116	-3.11854	0.00181749	0.0242079	ENSP00000252744	XP_043868437
122762352	BNIP3L	43018	-0.38421	0.13709	-2.80262	0.00506898	0.045925	ENSP00000370003	XP_043873479
122786297	gatad2b	3446.5	-0.385114	0.113049	-3.40661	0.000657749	0.0129392	ENSP00000489184	XP_043908427
122758996	DNMBP	9759.53	-0.385361	0.113711	-3.38896	0.000701587	0.0134272	ENSP00000489875	XP_043869373
122786950	SLC4A7	12020	-0.385614	0.084282	-4.57529	4.75563e-06	0.000711168	ENSP00000390394	XP_043909449
122775775	LDHB	17995.5	-0.386411	0.136065	-2.83991	0.00451264	0.0426677	ENSP00000500484	XP_043891861
122768271	DNAJC11	760.262	-0.386532	0.0959673	-4.02775	5.63127e-05	0.00300439	ENSP00000366800	XP_043880082
122759159	KANSL1	23247.6	-0.386709	0.0872128	-4.43409	9.24635e-06	0.00102084	ENSP00000262419	XP_043869688
122777648	TAF4	4175.18	-0.387141	0.101869	-3.80037	0.000144478	0.00517469	ENSP00000252996	XP_043894937
122765241	STAM2	7932.01	-0.38725	0.100834	-3.84048	0.000122792	0.00470948	ENSP00000263904	XP_043875331
122779248	GLMN	4256.57	-0.387638	0.113837	-3.40521	0.000661135	0.0129604	ENSP00000359385	XP_043897354
122770976	PIN1	449.748	-0.388073	0.134317	-2.88924	0.00386177	0.0387039	ENSP00000466962	XP_043884151
122769010	SURF4	4060.89	-0.388197	0.121285	-3.20069	0.00137099	0.0201339	ENSP00000361057	XP_043881196
122779368	CCDC18	4688.38	-0.388801	0.0874765	-4.44463	8.8042e-06	0.00100013	ENSP00000359299	XP_043897561
122777533	MFN2	47405.5	-0.389014	0.129697	-2.99941	0.002705	0.0309401	ENSP00000501776	XP_043894764
122765035	ZC3H12C	4568.76	-0.389047	0.118436	-3.28488	0.00102027	0.0167925	ENSP00000431821	XP_043875005
122786541	EXOSC7	431.776	-0.389404	0.137467	-2.83271	0.00461559	0.0432146	ENSP00000265564	XP_043908847
122781283	ELOVL1	8136.88	-0.389552	0.122725	-3.17418	0.00150261	0.0214179	ENSP00000361536	XP_043900845
122761803	MINDY1	1698.96	-0.390128	0.0800694	-4.87238	1.10263e-06	0.000342013	ENSP00000437174	XP_043872971
122765506	FASTKD1	2840.57	-0.390356	0.108355	-3.60256	0.000315095	0.00823298	ENSP00000400513	XP_043875728
122764375	IGSF3	6106.84	-0.390382	0.134641	-2.89942	0.0037385	0.0378608	ENSP00000358498	XP_043874489
122782731	SPTBN5	13387.1	-0.390431	0.101018	-3.86497	0.000111103	0.00441534	ENSP00000317790	XP_043903145
122769807	UBE2G1	9480.38	-0.390441	0.132424	-2.94841	0.0031941	0.0342169	ENSP00000380178	XP_043882585
122778117	KMT2C	22319.2	-0.390524	0.0838675	-4.65644	3.21727e-06	0.000590863	ENSP00000507485	XP_043895674
122776293	TCP11L1	5998.1	-0.390663	0.107707	-3.62709	0.000286636	0.00776561	ENSP00000395070	XP_043892681
122766092	KIF1A	1408.97	-0.391204	0.136991	-2.85569	0.00429434	0.041394	ENSP00000322791	XP_043876711
122758182	TNPO1	7862.13	-0.391487	0.123842	-3.16117	0.00157134	0.0219732	ENSP00000425118	XP_043868096
122761472	GPD2	16718	-0.391531	0.119142	-3.28624	0.00101533	0.0167904	ENSP00000386626	XP_043872656
122770909	ACSL1	9344.85	-0.391967	0.129176	-3.03437	0.00241041	0.0289914	ENSP00000425006	XP_043884053
122768189	STK4	5064.83	-0.392262	0.125109	-3.13535	0.00171648	0.0233178	ENSP00000361892	XP_043879936
122780148	ADSS2	8218.42	-0.392279	0.112102	-3.49929	0.000466499	0.0105317	ENSP00000355493	XP_043898898
122770062	TTI2	860.12	-0.392312	0.119578	-3.28081	0.00103508	0.0168543	ENSP00000478396	XP_043882964
122760338	FIP1L1	8874.28	-0.39335	0.123218	-3.1923	0.00141144	0.0205008	ENSP00000302993	XP_043871385
122768727	MYCN	832.567	-0.393727	0.129745	-3.03462	0.00240842	0.0289861	ENSP00000281043	XP_043880859
122779795	SUPT6H	18810.8	-0.394062	0.0912926	-4.31647	1.58546e-05	0.00140054	ENSP00000319104	XP_043898353
122775513	KLHDC4	2227.18	-0.394163	0.116252	-3.39058	0.000697442	0.0133915	ENSP00000270583	XP_043891350
122779355	TTC3	22868.7	-0.394413	0.120685	-3.26811	0.00108267	0.0173042	ENSP00000391891	XP_043897507
122777644	BCAP31	14376.2	-0.39509	0.0864147	-4.57202	4.83054e-06	0.000713456	ENSP00000499882	XP_043894928
122777187	UCKL1	10231.7	-0.395121	0.102273	-3.86341	0.000111814	0.00443079	ENSP00000346155	XP_043894180
122781105	UAP1	3402.75	-0.395171	0.108347	-3.64726	0.000265049	0.00737966	ENSP00000356903	XP_043900549
122761458	AK6	469.397	-0.395747	0.106754	-3.70709	0.000209651	0.00652171	ENSP00000370201	XP_043872628
122766401	USP18	1790.45	-0.395946	0.138381	-2.86128	0.00421931	0.0408872	ENSP00000215794	XP_043877167
122768301	MTSS1	10214	-0.396464	0.0922283	-4.29872	1.71784e-05	0.00143835	ENSP00000367256	XP_043880133
122773495	SSR3	10493.1	-0.396782	0.140087	-2.83239	0.00462013	0.0432359	ENSP00000265044	XP_043888180
122781173	LONP1	4377.61	-0.396949	0.112254	-3.53618	0.000405957	0.00965601	ENSP00000468541	XP_043900661
122780859	LRP8	1993.5	-0.39765	0.113587	-3.50085	0.00046377	0.0105186	ENSP00000346391	XP_043900147
122776944	TMCC1	7201.98	-0.397951	0.137011	-2.90453	0.0036781	0.0374676	ENSP00000376930	XP_043893706
122758140	GLS	7758.49	-0.397987	0.102898	-3.8678	0.000109821	0.00441534	ENSP00000317379	XP_043868016
122785269	mettl2a	1199.1	-0.398112	0.141726	-2.80903	0.00496909	0.0453246	ENSP00000309610	XP_043906931
122784831	NTF3	3397.22	-0.398116	0.140899	-2.82555	0.00472	0.0438482	ENSP00000397297	XP_043906133
122758677	PSMD5	9463.69	-0.398137	0.135072	-2.94758	0.00320271	0.0342667	ENSP00000210313	XP_043868892
122774129	MGAT1	1152.17	-0.39818	0.141781	-2.80842	0.00497855	0.0453758	ENSP00000377010	XP_043889096
122784564	pinx1	739.359	-0.398337	0.11799	-3.37602	0.000735417	0.0137357	ENSP00000318966	XP_043905816
122786942	AQP10	1122.32	-0.398521	0.140449	-2.83748	0.00454707	0.0427617	ENSP00000297991	XP_043909438
122777280	CDK17	11257.5	-0.398949	0.0915672	-4.3569	1.31916e-05	0.00127365	ENSP00000261211	XP_043894346
122759513	MAFK	3497.7	-0.399611	0.111677	-3.57827	0.000345877	0.00879351	ENSP00000385437	XP_043870373
122782927	LARP1B	9052.9	-0.400003	0.100449	-3.98217	6.82898e-05	0.00329378	ENSP00000497192	XP_043903459
122775249	TSTD3	7801.86	-0.400173	0.121999	-3.28012	0.00103762	0.0168668	ENSP00000489733	XP_043891009
122768461	ITIH3	407.875	-0.400173	0.140435	-2.84952	0.00437855	0.0418151	ENSP00000415769	XP_043880429
122758164	BDP1	13567	-0.400858	0.099349	-4.03484	5.46388e-05	0.00294239	ENSP00000479517	XP_043868058
122766624	FIS1	7561.37	-0.400977	0.129379	-3.09923	0.00194023	0.0251926	ENSP00000223136	XP_043877574
122787048	CHSY3	475.231	-0.401581	0.144156	-2.78573	0.00534072	0.0471821	ENSP00000302629	XP_043909534
122772470	USP6NL	3002.11	-0.401861	0.115528	-3.47848	0.000504273	0.010945	ENSP00000368539	XP_043886489
122779493	FNIP1	5201.18	-0.402044	0.0790989	-5.0828	3.71911e-07	0.000175469	ENSP00000309266	XP_043897850
122769226	SV2C	3077.51	-0.402506	0.118538	-3.39557	0.000684858	0.0132397	ENSP00000423541	XP_043881534
122775768	KDM5B	6402.67	-0.40253	0.125041	-3.21919	0.00128554	0.0193637	ENSP00000497113	XP_043891847
122773392	SIPA1L3	5522.1	-0.404401	0.0900982	-4.48844	7.17454e-06	0.000884088	ENSP00000222345	XP_043887990
122781030	EXOC4	1673.72	-0.404579	0.0949423	-4.26132	2.03226e-05	0.00164449	ENSP00000253861	XP_043900457
122773291	CCNL1	31562	-0.406239	0.145968	-2.78307	0.00538476	0.0474177	ENSP00000295926	XP_043887789
122769216	SSH1	2980.69	-0.406254	0.114129	-3.55961	0.000371406	0.00915446	ENSP00000315713	XP_043881519
122777791	RSBN1	3880.09	-0.406638	0.123775	-3.28529	0.00101877	0.0167925	ENSP00000480408	XP_043895198
122779196	HSPA8	5394.52	-0.407052	0.134553	-3.02522	0.00248456	0.0293989	ENSP00000227378	XP_043897267
122761308	RASSF5	5099.75	-0.407105	0.114509	-3.55524	0.000377639	0.00922367	ENSP00000462099	XP_043872423
122761019	DPH3	754.194	-0.408001	0.0984657	-4.14358	3.41926e-05	0.00222244	ENSP00000419599	XP_043872159
122769085	PIGN	2255	-0.408247	0.146429	-2.78801	0.00530322	0.0469957	ENSP00000492051	XP_043881301
122772885	ANO5	2111.07	-0.408458	0.128922	-3.16825	0.00153358	0.021663	ENSP00000508251	XP_043887151
122779813	NOVA1	6005.73	-0.408762	0.127861	-3.19693	0.00138898	0.020298	ENSP00000447391	XP_043898390
122784135	GATD3	2632.09	-0.408921	0.131363	-3.11291	0.00185251	0.0245204	ENSP00000291577	XP_043905182
122769380	ZFR	12777.4	-0.410854	0.120135	-3.41992	0.000626388	0.0125119	ENSP00000265069	XP_043881824
122780656	PTBP1	15231.7	-0.411036	0.122424	-3.35749	0.000786546	0.0143424	ENSP00000489604	XP_043899708
122771047	TBC1D9	12419	-0.411231	0.116324	-3.53521	0.000407452	0.00965768	ENSP00000411197	XP_043884274
122762852	MMP15	1395.6	-0.411439	0.14172	-2.90319	0.00369383	0.0375532	ENSP00000219271	XP_043873978
122769343	KDM2B	16354.7	-0.411852	0.114423	-3.59939	0.000318968	0.00831145	ENSP00000366271	XP_043881745
122776899	KDM5B	6446.17	-0.411885	0.135292	-3.04442	0.0023313	0.0283108	ENSP00000356234	XP_043893609
122774261	DEPTOR	3272.28	-0.412206	0.113986	-3.61627	0.000298873	0.00792845	ENSP00000286234	XP_043889304
122759074	LIPA	3590.93	-0.41251	0.110329	-3.7389	0.000184824	0.00593302	ENSP00000337354	XP_043869525
122777893	ZNRF1	16328.9	-0.41278	0.128054	-3.22347	0.00126648	0.019183	ENSP00000455601	XP_043895365
122785708	PPP4R3B	8716.04	-0.412859	0.12191	-3.3866	0.000707651	0.0135161	ENSP00000455995	XP_043907558
122778256	MID1IP1	9800.81	-0.413181	0.124117	-3.32895	0.000871734	0.0153316	ENSP00000338706	XP_043895864
122785621	jmjd6	7698.1	-0.413998	0.127801	-3.2394	0.00119783	0.0185103	ENSP00000380750	XP_043907442
122774730	CELF3	5994.11	-0.414068	0.14501	-2.85545	0.00429761	0.041394	ENSP00000290583	XP_043890155
122769124	WDFY3	24356.6	-0.41503	0.0895425	-4.63501	3.56923e-06	0.000631225	ENSP00000295888	XP_043881358
122782759	TMEM62	8477.79	-0.416184	0.109553	-3.79894	0.000145318	0.00517469	ENSP00000260403	XP_043903199
122784078	TTBK2	15497	-0.416643	0.106642	-3.90694	9.34706e-05	0.00400033	ENSP00000267890	XP_043905091
122785648	TFAP4	4997.93	-0.41709	0.145466	-2.86727	0.0041403	0.04045	ENSP00000204517	XP_043907478
122772295	ZEB1	25512.6	-0.417443	0.125228	-3.33347	0.000857715	0.015197	ENSP00000452787	XP_043886156
122767803	RPS26	19112.6	-0.417755	0.132794	-3.1459	0.00165578	0.0227848	ENSP00000496643	XP_043879214
122769712	ZFAND5	9877.14	-0.417876	0.131051	-3.18864	0.00142945	0.0207151	ENSP00000237937	XP_043882414
122771383	SORCS3	3332.85	-0.418505	0.137309	-3.0479	0.00230443	0.0281243	ENSP00000358715	XP_043884868
122758406	GNG10	2797.12	-0.419392	0.145924	-2.87404	0.0040526	0.0399007	ENSP00000363411	XP_043868507
122780162	DPAGT1	5848.57	-0.419626	0.0917249	-4.57484	4.76594e-06	0.000711168	ENSP00000346142	XP_043898938
122781406	CDH11	3306.82	-0.419679	0.0960681	-4.36855	1.25073e-05	0.00123139	ENSP00000268603	XP_043900965
122781782	UCK2	3477.45	-0.419876	0.102019	-4.11567	3.86058e-05	0.00240186	ENSP00000356853	XP_043901732
122783489	tmem39b	7032.57	-0.420087	0.13735	-3.0585	0.00222445	0.0274629	ENSP00000338165	XP_043904260
122765836	COG5	5361.04	-0.42018	0.115821	-3.62785	0.000285787	0.00775361	ENSP00000491609	XP_043876210
122772811	SINHCAF	2329.75	-0.420391	0.136848	-3.07196	0.00212656	0.0267328	ENSP00000393279	XP_043887047
122769932	MTHFD2	12676.8	-0.420501	0.128109	-3.28238	0.00102935	0.0168039	ENSP00000377617	XP_043882780
122786105	jarid2	7260.86	-0.421412	0.101961	-4.13307	3.57948e-05	0.00228283	ENSP00000341280	XP_043908071
122759855	WIPI2	13199	-0.421648	0.112724	-3.74053	0.000183633	0.00590715	ENSP00000371821	XP_043870789
122769956	ARRDC3	6917.41	-0.42174	0.113722	-3.70853	0.000208466	0.00649543	ENSP00000265138	XP_043882810
122783702	chac1	8362.98	-0.42182	0.108959	-3.87138	0.000108222	0.00437257	ENSP00000484644	XP_043904431
122786916	VWA8	5265.83	-0.422646	0.138431	-3.05312	0.00226472	0.0277639	ENSP00000368612	XP_043909390
122762212	SUN1	7228.94	-0.422776	0.14956	-2.82679	0.00470166	0.0437559	ENSP00000406653	XP_043873359
122777687	KANSL2	3864.1	-0.422945	0.127345	-3.32125	0.00089615	0.0155124	ENSP00000415436	XP_043895019
122762740	PMM2	1935.34	-0.423872	0.13692	-3.09576	0.00196307	0.0253827	ENSP00000268261	XP_043873857
122783945	SYNE2	21478.2	-0.423968	0.109037	-3.88831	0.000100946	0.00421896	ENSP00000341781	XP_043904859
122776845	TCF7	17143.5	-0.424134	0.140204	-3.02512	0.00248533	0.0293989	ENSP00000378469	XP_043893527
122781335	DDX10	3123.19	-0.424305	0.0996143	-4.25948	2.04899e-05	0.00164449	ENSP00000314348	XP_043900927
122778887	ABHD18	9824.88	-0.424644	0.0955645	-4.44353	8.84932e-06	0.00100013	ENSP00000496010	XP_043896974
122759368	PPIF	699.225	-0.425221	0.110932	-3.83317	0.000126505	0.00480366	ENSP00000225174	XP_043870131
122781317	EPS15L1	3346.03	-0.425399	0.116083	-3.66461	0.000247718	0.00707237	ENSP00000393313	XP_043900899
122765347	CHN1	8756.36	-0.425473	0.129815	-3.27753	0.00104718	0.0169623	ENSP00000386741	XP_043875489
122774719	DCST1	4049.69	-0.426361	0.146572	-2.90889	0.00362718	0.037147	ENSP00000357404	XP_043890133
122784273	ADGRG3	1791.55	-0.428193	0.136306	-3.1414	0.00168145	0.023022	ENSP00000404803	XP_043905401
122759592	MTO1	3838.75	-0.428761	0.0965214	-4.44213	8.90712e-06	0.00100074	ENSP00000419561	XP_043870456
122771011	MAST1	1445.4	-0.429278	0.144826	-2.96409	0.00303582	0.0330206	ENSP00000251472	XP_043884211
122773184	ATG9A	21835.9	-0.429316	0.119745	-3.58526	0.000336741	0.00866812	ENSP00000386710	XP_043887590
122758044	NARS1	8053.38	-0.429699	0.0955568	-4.49679	6.89858e-06	0.000862077	ENSP00000256854	XP_043867788
122781084	EPB41L3	594.249	-0.430093	0.143639	-2.99426	0.00275109	0.0312587	ENSP00000442091	XP_043900526
122772583	RBM26	14745.9	-0.430469	0.125729	-3.42378	0.000617567	0.012416	ENSP00000387531	XP_043886694
122771007	LRBA	25185	-0.431277	0.15467	-2.78837	0.00529734	0.0469957	ENSP00000498254	XP_043884201
122772504	TSPAN4	552.92	-0.431692	0.136544	-3.16155	0.0015693	0.0219732	ENSP00000380553	XP_043886573
122776335	WEE1	5356.84	-0.432178	0.095275	-4.53611	5.73013e-06	0.000765413	ENSP00000402084	XP_043892749
122785889	nudt9	4253.84	-0.432267	0.145325	-2.9745	0.00293471	0.0325071	ENSP00000303575	XP_043907823
122759663	BAHCC1	7768.1	-0.432519	0.127024	-3.40502	0.000661592	0.0129604	ENSP00000502710	XP_043870576
122765614	DARS1	1634.45	-0.432651	0.152582	-2.83553	0.00457498	0.0429471	ENSP00000264161	XP_043875943
122762037	PYCARD	540.55	-0.433008	0.146297	-2.95979	0.00307848	0.0333517	ENSP00000247470	XP_043873135
122782496	DLGAP2	1744.54	-0.433479	0.103274	-4.19738	2.70025e-05	0.00191728	ENSP00000489774	XP_043902757
122765644	KDM6A	16555.7	-0.433525	0.0857464	-5.0559	4.28368e-07	0.000190275	ENSP00000483595	XP_043875982
122784235	ZNF250	1662.94	-0.434414	0.150683	-2.88296	0.00393957	0.039323	ENSP00000393442	XP_043905330
122770036	CREB3L3	5193.3	-0.435668	0.112404	-3.87591	0.000106227	0.00433264	ENSP00000472399	XP_043882931
122776066	RAB8B	767.186	-0.436447	0.146298	-2.98327	0.00285182	0.0319283	ENSP00000312734	XP_043892353
122782309	TM9SF2	7883.06	-0.436551	0.117667	-3.71006	0.00020721	0.00646683	ENSP00000365567	XP_043902584
122779889	HYOU1	13195.2	-0.437623	0.140164	-3.12222	0.00179491	0.024075	ENSP00000480248	XP_043898487
122782689	ATG2B	29352.1	-0.437741	0.125378	-3.49136	0.000480565	0.010673	ENSP00000353010	XP_043903072
122767621	TUBB3	909.305	-0.438689	0.113194	-3.87555	0.000106385	0.00433264	ENSP00000320295	XP_043878945
122780979	NLRC3	724.828	-0.439564	0.155393	-2.82872	0.00467352	0.0436287	ENSP00000352039	XP_043900436
122770732	DGKE	3508.13	-0.439582	0.130363	-3.37199	0.00074628	0.0138522	ENSP00000284061	XP_043883736
122776201	WWOX	1303.96	-0.439904	0.149507	-2.94236	0.00325724	0.0345821	ENSP00000457230	XP_043892548
122766891	VBP1	7223.26	-0.440035	0.120183	-3.66138	0.000250863	0.00713017	ENSP00000286428	XP_043878048
122772442	NOB1	4274.49	-0.440229	0.096936	-4.54144	5.58721e-06	0.000765413	ENSP00000268802	XP_043886440
122762550	ARID1B	12104.3	-0.440446	0.0904216	-4.87103	1.1102e-06	0.000342013	ENSP00000344546	XP_043873695
122769302	SPEF2	13001.4	-0.441028	0.134112	-3.28851	0.00100721	0.0167366	ENSP00000348314	XP_043881673
122766722	RPL18A	37573.6	-0.441469	0.137084	-3.22042	0.00128003	0.019327	ENSP00000222247	XP_043877753
122759819	TMEM68	3140.39	-0.441892	0.10833	-4.07913	4.52041e-05	0.00265661	ENSP00000478242	XP_043870756
122769824	RHOBTB2	6308.31	-0.441898	0.111159	-3.97539	7.02651e-05	0.00334679	ENSP00000509630	XP_043882618
122768006	MKRN2	2114.1	-0.442294	0.0982968	-4.49957	6.80895e-06	0.000861265	ENSP00000170447	XP_043879547
122778402	ENOX2	5880.64	-0.442534	0.115228	-3.84051	0.000122779	0.00470948	ENSP00000509235	XP_043896199
122766552	TIPARP	42423.3	-0.443297	0.120208	-3.68774	0.000226257	0.00678423	ENSP00000438345	XP_043877442
122760591	KCTD3	4049.16	-0.443511	0.122091	-3.63262	0.000280554	0.00766686	ENSP00000259154	XP_043871639
122762081	KIF2A	6616.43	-0.44376	0.147448	-3.00961	0.00261584	0.0303859	ENSP00000370493	XP_043873190
122775577	SLC7A5	5803.84	-0.443763	0.113964	-3.89389	9.86513e-05	0.00416087	ENSP00000261622	XP_043891495
122760916	FBXO46	369.997	-0.444234	0.157985	-2.81187	0.00492551	0.0450897	ENSP00000410007	XP_043872051
122774647	CEACAM5	3913.74	-0.444703	0.108901	-4.08354	4.43545e-05	0.00262282	ENSP00000381600	XP_043890042
122780840	MFSD8	1043.85	-0.444778	0.116967	-3.80258	0.000143195	0.00517469	ENSP00000493191	XP_043900118
122780466	FNDC7	4114.53	-0.444937	0.159842	-2.7836	0.00537595	0.0473838	ENSP00000359034	XP_043899360
122784509	MGAT2	6570.57	-0.445177	0.12952	-3.43714	0.000587898	0.0121195	ENSP00000307423	XP_043905745
122786587	ADCY2	5042.65	-0.445382	0.154518	-2.88239	0.00394671	0.039323	ENSP00000342952	XP_043908926
122776838	BCL2L1	12609.6	-0.445784	0.108462	-4.11005	3.95581e-05	0.00242945	ENSP00000504137	XP_043893519
122784456	ZBTB2	5600.36	-0.44645	0.121137	-3.68549	0.000228265	0.00681523	ENSP00000323183	XP_043905683
122762932	FRAS1	10006.1	-0.446589	0.159216	-2.80492	0.00503292	0.0457272	ENSP00000422834	XP_043874037
122780070	ALG8	5011.88	-0.447261	0.112306	-3.98252	6.81878e-05	0.00329378	ENSP00000299626	XP_043898777
122784155	CDC42BPA	14877.8	-0.447538	0.100475	-4.45421	8.42012e-06	0.000980636	ENSP00000335341	XP_043905217
122779131	STIM1	2100.28	-0.447796	0.147081	-3.04456	0.00233021	0.0283108	ENSP00000433266	XP_043897166
122770941	SUN1	2589.05	-0.448401	0.131866	-3.40042	0.000672828	0.0131036	ENSP00000406653	XP_043884111
122764163	RNF31	1417.26	-0.449794	0.1412	-3.18551	0.001445	0.0208613	ENSP00000315112	XP_043874430
122785385	PARP14	9336.4	-0.450235	0.12724	-3.53846	0.000402467	0.00960333	ENSP00000418194	XP_043907080
122784133	ZFAND3	3122.24	-0.450781	0.0964407	-4.67418	2.95124e-06	0.000552635	ENSP00000287218	XP_043905176
122786595	RPS19	369.567	-0.451347	0.157949	-2.85755	0.00426927	0.0412458	ENSP00000470004	XP_043908941
122758104	TRIM23	6563.05	-0.451957	0.115764	-3.90413	9.45632e-05	0.00402262	ENSP00000231524	XP_043867934
122782757	MRPL35	1540.49	-0.452792	0.102973	-4.39717	1.09673e-05	0.00114467	ENSP00000338389	XP_043903197
122772856	LYVE1	2477.58	-0.453188	0.151877	-2.98392	0.00284582	0.0319124	ENSP00000256178	XP_043887106
122770173	XBP1	13535.9	-0.453688	0.125399	-3.61794	0.000296956	0.00789952	ENSP00000343155	XP_043883122
122774371	ARHGEF1	14352.7	-0.453732	0.124988	-3.63021	0.000283192	0.00771578	ENSP00000514044	XP_043889486
122778414	HPRT1	6402.42	-0.453817	0.138339	-3.28046	0.00103637	0.0168609	ENSP00000298556	XP_043896232
122779301	MED13	10169.5	-0.454007	0.124822	-3.63723	0.000275586	0.00758456	ENSP00000380888	XP_043897415
122766791	PARP12	9468.18	-0.454432	0.127294	-3.56994	0.000357056	0.00897339	ENSP00000263549	XP_043877892
122777902	REN	4977.47	-0.455088	0.162799	-2.79539	0.00518365	0.0463736	ENSP00000272190	XP_043895373
122758499	TTLL11	5349.68	-0.455332	0.114005	-3.99396	6.4979e-05	0.00323919	ENSP00000321346	XP_043868658
122766026	DNM1L	5254.86	-0.455937	0.112519	-4.05209	5.07619e-05	0.0027941	ENSP00000448610	XP_043876540
122761301	TTC39B	5036.77	-0.456149	0.163645	-2.78743	0.00531276	0.0470221	ENSP00000422496	XP_043872413
122787070	MED13L	4505.47	-0.456965	0.140021	-3.26355	0.00110027	0.017411	ENSP00000496981	XP_043909570
122778898	TAF7	11779.4	-0.457054	0.157414	-2.90352	0.00368997	0.0375532	ENSP00000485510	XP_043896982
122769740	SLC39A6	12284.1	-0.457982	0.110785	-4.13396	3.56565e-05	0.00228283	ENSP00000465915	XP_043882473
122785215	LGALS1	228.243	-0.45821	0.139008	-3.2963	0.000979684	0.0164284	ENSP00000215909	XP_043906871
122783158	FNDC5	1516.39	-0.458402	0.162115	-2.82763	0.00468934	0.0436764	ENSP00000362570	XP_043903735
122782521	TRAPPC12	11280	-0.459278	0.108185	-4.24532	2.18283e-05	0.00167899	ENSP00000324318	XP_043902801
122774553	MYB	22583.3	-0.459491	0.129086	-3.55958	0.000371451	0.00915446	ENSP00000435595	XP_043889886
122783972	FAU	37663.1	-0.459675	0.147357	-3.11946	0.00181181	0.0241867	ENSP00000434440	XP_043904904
122773526	SLC1A5	10515.9	-0.460087	0.128247	-3.58749	0.000333873	0.00864088	ENSP00000444408	XP_043888220
122778276	ARL9	13775.5	-0.460332	0.137495	-3.34799	0.000813992	0.0146687	ENSP00000492671	XP_043895925
122784901	pdxdc1	2934.52	-0.460596	0.0924212	-4.98366	6.23941e-07	0.000227185	ENSP00000379691	XP_043906263
122784057	ryr3	35232.6	-0.460714	0.150022	-3.07097	0.00213364	0.0267756	ENSP00000489262	XP_043905064
122786115	LRRC3B	1523	-0.46086	0.160592	-2.86975	0.00410794	0.0402161	ENSP00000394940	XP_043908088
122763091	STAT1	18338.1	-0.461253	0.131216	-3.51523	0.00043938	0.0101421	ENSP00000386244	XP_043874137
122767017	RBM25	39201.2	-0.461391	0.137147	-3.36421	0.000767622	0.0141248	ENSP00000436225	XP_043878275
122772339	GLCE	6486.68	-0.462131	0.118274	-3.90731	9.33309e-05	0.00400033	ENSP00000261858	XP_043886241
122779464	HSD17B12	3218.58	-0.462281	0.153325	-3.01503	0.0025695	0.0299253	ENSP00000278353	XP_043897791
122773496	GET1	1011.1	-0.462822	0.0980915	-4.71826	2.37865e-06	0.000502971	ENSP00000496813	XP_043888181
122758130	SWI5	2054.31	-0.463436	0.131114	-3.53461	0.00040838	0.00965768	ENSP00000411469	XP_043867982
122771621	PPRC1	3474.85	-0.463653	0.147804	-3.13695	0.00170716	0.02321	ENSP00000359029	XP_043885226
122785567	RGL1	1713.78	-0.465041	0.134487	-3.4579	0.000544402	0.0114579	ENSP00000354097	XP_043907371
122772586	STYX	2908.92	-0.465924	0.114572	-4.06665	4.76936e-05	0.00272039	ENSP00000346599	XP_043886697
122766018	CXADR	62175.6	-0.465926	0.140475	-3.31678	0.000910619	0.0156551	ENSP00000284878	XP_043876530
122784048	MIDEAS	6125.55	-0.466214	0.0939515	-4.96228	6.96691e-07	0.000241942	ENSP00000407767	XP_043905046
122769215	KIF24	7727.92	-0.466537	0.148331	-3.14524	0.00165948	0.022803	ENSP00000384433	XP_043881517
122774907	RUNDC3B	1508.88	-0.46808	0.165699	-2.82488	0.00472986	0.0439184	ENSP00000378149	XP_043890438
122786422	STT3B	18674	-0.468218	0.101464	-4.61463	3.93787e-06	0.000668025	ENSP00000295770	XP_043908646
122759531	ARF3	5283.34	-0.468305	0.120205	-3.89589	9.78387e-05	0.0041435	ENSP00000395370	XP_043870393
122764231	RYR3	919.758	-0.46927	0.12748	-3.68113	0.000232203	0.00682522	ENSP00000489529	XP_043874465
122786358	yars1	4909.92	-0.469279	0.115368	-4.06768	4.74836e-05	0.00272039	ENSP00000362576	XP_043908548
122775457	KLF9	1346.71	-0.469303	0.129887	-3.61317	0.000302481	0.00796882	ENSP00000366330	XP_043891268
122779473	ARHGEF12	17784.6	-0.469392	0.136719	-3.43325	0.000596385	0.012209	ENSP00000349056	XP_043897816
122765401	GTPBP1	2752.7	-0.469697	0.145795	-3.22163	0.00127466	0.0192916	ENSP00000216044	XP_043875574
122770532	MRPS28	1231.81	-0.470295	0.116635	-4.03219	5.52599e-05	0.00296479	ENSP00000276585	XP_043883372
122779367	NR3C1	19925	-0.470365	0.112927	-4.16522	3.11057e-05	0.00212185	ENSP00000343205	XP_043897555
122780071	CCDC90B	332.374	-0.470663	0.160769	-2.92757	0.0034162	0.035738	ENSP00000434724	XP_043898778
122775880	WWOX	521.942	-0.470674	0.139319	-3.37839	0.00072912	0.0137204	ENSP00000507689	XP_043892019
122758051	DOCK9	4171.88	-0.470941	0.155929	-3.02023	0.00252583	0.0296342	ENSP00000507034	XP_043867809
122780335	TMCO1	3972.74	-0.47096	0.13342	-3.5299	0.000415722	0.00976864	ENSP00000356856	XP_043899145
122775599	BMI1	3977	-0.471046	0.161417	-2.91819	0.00352066	0.0363681	ENSP00000365851	XP_043891599
122773244	H33A	17679.2	-0.472	0.123185	-3.83164	0.000127292	0.0048154	ENSP00000355778	XP_043887693
122775391	TAF4	3616.7	-0.472687	0.100184	-4.71821	2.37927e-06	0.000502971	ENSP00000487182	XP_043891170
122758698	KMT2C	33920.2	-0.472967	0.0965374	-4.89931	9.61718e-07	0.00032226	ENSP00000505058	XP_043868955
122779656	MPZL1	30869.6	-0.473746	0.118181	-4.00865	6.10673e-05	0.00313265	ENSP00000352513	XP_043898156
122769419	FAM172A	1345.26	-0.4747	0.128169	-3.7037	0.000212479	0.00656692	ENSP00000379294	XP_043881874
122769391	CRAT	257.332	-0.474937	0.147974	-3.2096	0.00132922	0.0198345	ENSP00000315013	XP_043881842
122759170	CDR2	1746.46	-0.476058	0.161535	-2.94709	0.00320779	0.0342667	ENSP00000268383	XP_043869725
122778653	TOMM5	3165.75	-0.476874	0.130736	-3.64762	0.000264683	0.00737966	ENSP00000313584	XP_043896651
122773686	NMD3	4653.65	-0.477121	0.102718	-4.64496	3.40139e-06	0.000612892	ENSP00000419004	XP_043888461
122785072	GTPBP1	7426.88	-0.477127	0.142792	-3.34142	0.000833511	0.014837	ENSP00000216044	XP_043906606
122785990	rpl30	18843.1	-0.477176	0.145717	-3.27467	0.00105785	0.0170433	ENSP00000287038	XP_043907902
122773871	ATF5	8550.75	-0.477966	0.141548	-3.37671	0.000733576	0.0137357	ENSP00000396954	XP_043888779
122776930	ATP2B3	9881.02	-0.478334	0.093458	-5.11817	3.0851e-07	0.000168358	ENSP00000343886	XP_043893671
122780092	SLC25A30	10311.9	-0.47913	0.136097	-3.5205	0.000430734	0.00997215	ENSP00000429168	XP_043898815
122765187	INTS6	8321.45	-0.479982	0.0959176	-5.00411	5.61196e-07	0.000219232	ENSP00000310260	XP_043875255
122782953	RLF	26672.8	-0.480553	0.124614	-3.85632	0.000115105	0.00449593	ENSP00000361857	XP_043903498
122768667	NPRL2	3472.92	-0.480963	0.15205	-3.16319	0.00156049	0.0219318	ENSP00000232501	XP_043880759
122773236	TIMM21	12427.3	-0.481429	0.102919	-4.67777	2.90015e-06	0.000550549	ENSP00000169551	XP_043887685
122780291	ST3GAL3	9372.5	-0.4819	0.0996835	-4.83431	1.3361e-06	0.000375287	ENSP00000354748	XP_043899069
122761017	EEF1B2	25511.8	-0.48224	0.129719	-3.71758	0.000201139	0.00635	ENSP00000376056	XP_043872155
122784147	Kif26b	251.688	-0.482746	0.168486	-2.86519	0.0041676	0.0406128	ENSP00000325452	XP_043905195
122784130	cebpz	7287.69	-0.483649	0.109219	-4.42824	9.50073e-06	0.00102161	ENSP00000234170	XP_043905172
122779963	DLG2	8479.87	-0.483655	0.154439	-3.1317	0.00173799	0.0235097	ENSP00000497771	XP_043898621
122759761	SLC40A1	12032.6	-0.483943	0.132547	-3.6511	0.000261117	0.0073021	ENSP00000261024	XP_043870745
122758803	DHX8	21306	-0.484612	0.122623	-3.95206	7.74809e-05	0.0035746	ENSP00000262415	XP_043869057
122774374	TAF12	8068.79	-0.484781	0.130528	-3.71401	0.000204002	0.00640861	ENSP00000263974	XP_043889492
122785580	ALDH3B1	1913.58	-0.48542	0.152764	-3.17758	0.00148512	0.0212796	ENSP00000473990	XP_043907385
122779002	DYNLL2	5684	-0.486002	0.146382	-3.32009	0.000899884	0.0155124	ENSP00000477310	XP_043897124
122767581	CRY1	1522.44	-0.486257	0.142401	-3.41471	0.000638509	0.0126378	ENSP00000008527	XP_043878908
122784674	ube2z	40873.5	-0.486542	0.149034	-3.26464	0.00109603	0.0173878	ENSP00000354201	XP_043905914
122774896	GON4L	6352.8	-0.488026	0.0918962	-5.31062	1.09253e-07	9.9368e-05	ENSP00000478593	XP_043890423
122779708	HSPA8	24904.3	-0.488208	0.172054	-2.83752	0.00454652	0.0427617	ENSP00000227378	XP_043898229
122783819	ptprk	27372.7	-0.488369	0.137752	-3.54528	0.000392189	0.00943428	ENSP00000357190	XP_043904624
122761453	WBP2	7000.89	-0.488923	0.10326	-4.73485	2.19212e-06	0.00047899	ENSP00000466999	XP_043872620
122780244	GOSR1	518.307	-0.48957	0.171603	-2.85291	0.00433203	0.0416215	ENSP00000414441	XP_043899046
122774677	PCSK5	710.26	-0.489867	0.156595	-3.12824	0.00175854	0.0237204	ENSP00000365958	XP_043890085
122773474	INPP5K	12524.4	-0.490034	0.127401	-3.84638	0.000119874	0.00463481	ENSP00000413937	XP_043888133
122783487	rpia	6282.98	-0.491029	0.103734	-4.73356	2.20619e-06	0.00047899	ENSP00000283646	XP_043904259
122774761	GLCCI1	10748.4	-0.491178	0.122505	-4.00945	6.08605e-05	0.00313265	ENSP00000223145	XP_043890204
122784373	aig1	3695.4	-0.493318	0.114309	-4.31565	1.59134e-05	0.00140054	ENSP00000493676	XP_043905557
122768618	ITIH3	4229.88	-0.493402	0.134202	-3.67657	0.000236393	0.00691198	ENSP00000415769	XP_043880657
122761504	CLIC5	17558.9	-0.493548	0.135528	-3.64166	0.000270887	0.00748761	ENSP00000344165	XP_043872690
122782156	PREPL	2070.73	-0.494188	0.158957	-3.10894	0.00187757	0.0247164	ENSP00000439626	XP_043902317
122774803	ETHE1	540.963	-0.494265	0.174866	-2.82653	0.00470547	0.0437559	ENSP00000292147	XP_043890265
122763933	NABP1	9431.11	-0.494443	0.155834	-3.17288	0.00150938	0.0214679	ENSP00000501415	XP_043874349
122763066	NAXD	3383.89	-0.495378	0.111419	-4.44608	8.74531e-06	0.00100013	ENSP00000504986	XP_043874110
122758630	UBE2L3	6269.42	-0.495662	0.149009	-3.32639	0.000879786	0.0154023	ENSP00000344259	XP_043868829
122781974	SLC22A7	109.764	-0.496789	0.163142	-3.04513	0.0023258	0.0283108	ENSP00000361670	XP_043902043
122785080	ezh1	17737.1	-0.497948	0.135274	-3.68104	0.000232284	0.00682522	ENSP00000466924	XP_043906621
122779806	TRAPPC14	3476.33	-0.498154	0.144826	-3.43967	0.000582413	0.0120521	ENSP00000324741	XP_043898377
122768555	RASSF1	4416.41	-0.499863	0.147747	-3.38324	0.000716363	0.0135874	ENSP00000352323	XP_043880569
122758935	GCH1	1005.3	-0.500589	0.171047	-2.92662	0.0034267	0.0358041	ENSP00000419045	XP_043869279
122773365	MAP3K10	1050.74	-0.501409	0.113193	-4.42968	9.43749e-06	0.00102161	ENSP00000253055	XP_043887929
122772302	SEMA7A	8573.24	-0.503213	0.131617	-3.82332	0.000131669	0.00490229	ENSP00000441493	XP_043886163
122772121	HOMER2	341.543	-0.503673	0.140665	-3.58066	0.000342731	0.00873988	ENSP00000407634	XP_043885756
122758678	B3GALT9	249.376	-0.504467	0.16819	-2.99939	0.00270523	0.0309401	ENSP00000508889	XP_043868893
122774578	PDE4B	10005.6	-0.505224	0.148067	-3.41214	0.000644555	0.0127443	ENSP00000360084	XP_043889922
122768561	TBPL1	8393.34	-0.505517	0.153575	-3.29166	0.000995963	0.0166284	ENSP00000237264	XP_043880577
122774019	RPS6KB1	377.966	-0.50559	0.166941	-3.02855	0.00245731	0.0292388	ENSP00000468058	XP_043889002
122773772	GALNT17	21124.8	-0.505863	0.178148	-2.83956	0.00451753	0.0426677	ENSP00000329654	XP_043888619
122766031	ETS1	1682.02	-0.505868	0.165456	-3.05741	0.00223257	0.027511	ENSP00000324578	XP_043876547
122769584	ADAMTS13	3426.72	-0.506323	0.159856	-3.16737	0.00153825	0.0216811	ENSP00000360997	XP_043882166
122785845	CDC42EP4	2144.11	-0.507496	0.138943	-3.65254	0.000259659	0.00727198	ENSP00000338258	XP_043907765
122774018	TUBD1	1324.41	-0.508352	0.1575	-3.22764	0.00124815	0.0191023	ENSP00000320797	XP_043889001
122762040	FLI1	1184.88	-0.509196	0.165216	-3.08201	0.00205609	0.026188	ENSP00000281428	XP_043873139
122758036	DNM1	173.274	-0.509444	0.168263	-3.02766	0.00246453	0.0292882	ENSP00000362014	XP_043867759
122783357	cdan1	11100.1	-0.510531	0.113538	-4.49658	6.90565e-06	0.000862077	ENSP00000348564	XP_043904041
122770461	GAS8	1092.84	-0.51165	0.152119	-3.36348	0.000769653	0.014135	ENSP00000268699	XP_043883262
122773271	SLC25A36	10067.2	-0.513317	0.17563	-2.92271	0.00346997	0.036059	ENSP00000320688	XP_043887748
122772212	DENND4A	7421.36	-0.51373	0.159369	-3.22353	0.00126622	0.019183	ENSP00000391167	XP_043885937
122764740	DDX56	6128.35	-0.514762	0.12251	-4.20179	2.64811e-05	0.00190621	ENSP00000258772	XP_043874599
122781645	FAM13A	3600.13	-0.515174	0.132559	-3.88638	0.00010175	0.00423405	ENSP00000421914	XP_043901430
122774829	ZFPM2	842.981	-0.515176	0.170304	-3.02504	0.00248597	0.0293989	ENSP00000384179	XP_043890303
122770738	IKZF3	4330.38	-0.515217	0.152983	-3.36781	0.000757673	0.0140007	ENSP00000344544	XP_043883747
122760206	YPEL5	488.27	-0.515836	0.178708	-2.88647	0.00389591	0.0389999	ENSP00000385278	XP_043871231
122769719	EFR3A	4683.38	-0.516019	0.145425	-3.54836	0.000387636	0.00937041	ENSP00000428086	XP_043882452
122775588	MEX3D	9002.45	-0.516062	0.13348	-3.86621	0.000110541	0.00441534	ENSP00000384398	XP_043891535
122784585	taf1a	3228.87	-0.516294	0.154231	-3.34752	0.00081537	0.0146782	ENSP00000327072	XP_043905843
122773763	C1orf21	6761.78	-0.516481	0.165771	-3.11563	0.00183553	0.0243714	ENSP00000235307	XP_043888606
122766975	C20orf27	7266.54	-0.516992	0.113849	-4.54104	5.59765e-06	0.000765413	ENSP00000382580	XP_043878189
122767884	TRIM16	2679.21	-0.519101	0.172686	-3.00604	0.00264678	0.030546	ENSP00000338989	XP_043879364
122782926	EIF2AK3	32053.1	-0.519109	0.120783	-4.29786	1.72451e-05	0.00143835	ENSP00000307235	XP_043903457
122764860	ADGRF5	677.637	-0.519499	0.182264	-2.85026	0.00436838	0.0417679	ENSP00000265417	XP_043874757
122780775	EEF1D	9698	-0.519779	0.160817	-3.23212	0.00122876	0.0188812	ENSP00000436542	XP_043899976
122765988	CXXC5	15127.4	-0.520852	0.142578	-3.65312	0.000259077	0.00727198	ENSP00000427379	XP_043876477
122775483	ACAN	10504.1	-0.521153	0.11682	-4.46117	8.15146e-06	0.000966278	ENSP00000341615	XP_043891305
122783095	CINP	515.988	-0.521591	0.154486	-3.3763	0.000734671	0.0137357	ENSP00000216756	XP_043903678
122777751	VDR	10943.8	-0.521971	0.133476	-3.9106	9.2068e-05	0.00397597	ENSP00000378734	XP_043895126
122780647	ATF6	12349.2	-0.523419	0.152608	-3.42981	0.000603996	0.0122854	ENSP00000506149	XP_043899690
122773207	MTUS2	2446.11	-0.524253	0.175558	-2.98621	0.00282457	0.0317722	ENSP00000483729	XP_043887642
122771209	tnrc6c	9035.51	-0.525231	0.125072	-4.19942	2.67605e-05	0.00190719	ENSP00000512702	XP_043884559
122768530	RBM5	15100.4	-0.52545	0.171136	-3.07037	0.00213795	0.0267769	ENSP00000343054	XP_043880528
122764307	PKM	9266.03	-0.5257	0.162306	-3.23893	0.00119978	0.0185103	ENSP00000513903	XP_043874480
122783946	POU3F3	264.475	-0.526321	0.170689	-3.08351	0.00204571	0.0261207	ENSP00000355001	XP_043904862
122765450	MYC	6394.42	-0.527604	0.16127	-3.27156	0.00106957	0.0171527	ENSP00000499105	XP_043875655
122766618	LDHB	2863.93	-0.528463	0.159366	-3.31603	0.000913073	0.0156691	ENSP00000500484	XP_043877560
122767919	MS4A4A	5419.14	-0.529138	0.118954	-4.44824	8.65778e-06	0.00100013	ENSP00000505293	XP_043879429
122784350	taf1b	1744.04	-0.529227	0.180002	-2.94012	0.0032809	0.0347267	ENSP00000263663	XP_043905528
122783635	MFSD2A	7318.09	-0.529368	0.141291	-3.74666	0.000179207	0.00582118	ENSP00000361898	XP_043904331
122781312	FKBP8	7350.77	-0.529875	0.177195	-2.99035	0.0027866	0.0315122	ENSP00000476767	XP_043900892
122760894	NEURL1	4517.22	-0.532367	0.112979	-4.71211	2.45163e-06	0.000504074	ENSP00000358795	XP_043872023
122760018	DNAJC3	8099.26	-0.533489	0.101835	-5.23877	1.61646e-07	0.000121013	ENSP00000473631	XP_043871020
122766647	FBH1	23037.9	-0.534295	0.139656	-3.82579	0.000130356	0.00489154	ENSP00000369335	XP_043877618
122786489	TSHZ1	1944.88	-0.534569	0.17287	-3.09232	0.00198599	0.0255609	ENSP00000464391	XP_043908774
122764896	FAT4	5776.75	-0.536872	0.115715	-4.63961	3.49065e-06	0.000623097	ENSP00000377862	XP_043874829
122775726	DDIT3	3523.95	-0.537655	0.160384	-3.3523	0.000801431	0.0145231	ENSP00000340671	XP_043891779
122767000	TRIM25	13052	-0.538209	0.128557	-4.18653	2.83246e-05	0.00197445	ENSP00000507876	XP_043878233
122771214	CARD14	3470.26	-0.538482	0.135194	-3.98304	6.80389e-05	0.00329378	ENSP00000344549	XP_043884566
122773028	VPS13A	1313.71	-0.538675	0.126721	-4.25086	2.12951e-05	0.00166695	ENSP00000493592	XP_043887330
122759846	TNRC18	21363.1	-0.538864	0.169094	-3.18677	0.00143872	0.0207953	ENSP00000382452	XP_043870781
122774265	UPP1	14613.4	-0.539796	0.155154	-3.4791	0.000503107	0.0109321	ENSP00000378931	XP_043889311
122760946	HK1	9946.9	-0.539877	0.114759	-4.70445	2.54555e-06	0.000506458	ENSP00000352398	XP_043872079
122776927	SAMD10	732.456	-0.540897	0.170329	-3.17561	0.00149523	0.0213445	ENSP00000358902	XP_043893666
122781759	IZUMO1	2841	-0.540997	0.152011	-3.55894	0.000372353	0.00915498	ENSP00000327786	XP_043901695
122779892	SPTBN1	41717.2	-0.542789	0.0996322	-5.44793	5.096e-08	6.4889e-05	ENSP00000349259	XP_043898491
122764084	CREBRF	3212.9	-0.54319	0.14198	-3.82581	0.000130341	0.00489154	ENSP00000296953	XP_043874386
122772498	CPEB1	35274.9	-0.544556	0.131881	-4.12913	3.64136e-05	0.00229538	ENSP00000477715	XP_043886556
122772701	EFL1	6231.04	-0.545428	0.140565	-3.88026	0.000104343	0.00429517	ENSP00000268206	XP_043886846
122783086	DCTN1	11345.2	-0.545444	0.10155	-5.37119	7.82202e-08	8.02716e-05	ENSP00000487724	XP_043903670
122769127	FGF10	3251.16	-0.54558	0.135897	-4.01465	5.9535e-05	0.00311545	ENSP00000264664	XP_043881363
122784080	lpgat1	3139.51	-0.546187	0.136623	-3.99777	6.39427e-05	0.00322244	ENSP00000355963	XP_043905094
122782892	FBXO33	1379.91	-0.546294	0.180078	-3.03366	0.00241607	0.029005	ENSP00000298097	XP_043903401
122777048	CACNB3	723.984	-0.546402	0.150003	-3.64259	0.000269904	0.00748116	ENSP00000444160	XP_043893932
122780023	OR5B17	2506.42	-0.54674	0.154762	-3.53278	0.000411221	0.00969669	ENSP00000349945	XP_043898716
122777579	SLC16A7	17269.8	-0.547345	0.197268	-2.77462	0.00552663	0.0481948	ENSP00000261187	XP_043894838
122783319	galnt16	14244.2	-0.547375	0.122573	-4.46572	7.98013e-06	0.000952628	ENSP00000402970	XP_043903976
122759536	PPCDC	696.266	-0.547384	0.190671	-2.87083	0.00409395	0.0401615	ENSP00000343190	XP_043870398
122762606	CANX	1329.78	-0.548207	0.131753	-4.16088	3.17023e-05	0.00214721	ENSP00000504915	XP_043873727
122762141	BRDT	26872.4	-0.548307	0.140066	-3.91463	9.05416e-05	0.00395822	ENSP00000384051	XP_043873265
122771637	TYRP1	297.776	-0.548493	0.166982	-3.28475	0.00102074	0.0167925	ENSP00000373570	XP_043885245
122785486	GNA13	3770.6	-0.54934	0.146385	-3.75272	0.000174926	0.00572699	ENSP00000400717	XP_043907242
122784086	mdn1	21607.9	-0.550175	0.142149	-3.8704	0.000108656	0.00437834	ENSP00000358400	XP_043905104
122766260	CDC123	6006.66	-0.550943	0.11756	-4.68647	2.77957e-06	0.000541732	ENSP00000281141	XP_043876907
122783469	MFSD2A	8218.3	-0.551251	0.145746	-3.78226	0.000155409	0.00529185	ENSP00000361898	XP_043904220
122774162	YRDC	1943.6	-0.551475	0.105774	-5.2137	1.85114e-07	0.000130951	ENSP00000362135	XP_043889155
122772394	LARGE1	2810.9	-0.551638	0.157926	-3.49302	0.000477585	0.0106564	ENSP00000415546	XP_043886346
122778630	XIAP	9712.69	-0.551731	0.138835	-3.97399	7.06782e-05	0.00335809	ENSP00000347858	XP_043896626
122760819	C3	36156.2	-0.55203	0.137118	-4.02596	5.67435e-05	0.00301056	ENSP00000245907	XP_043871929
122779824	AP4M1	8790.98	-0.552611	0.11473	-4.81664	1.45998e-06	0.000383103	ENSP00000412185	XP_043898406
122758645	CNTFR	844.679	-0.553633	0.191078	-2.89741	0.00376253	0.0380112	ENSP00000480451	XP_043868848
122768386	C1orf116	1699.17	-0.554879	0.187106	-2.96558	0.00302111	0.0329922	ENSP00000352447	XP_043880284
122786144	RXFP3	760.558	-0.555832	0.172164	-3.2285	0.00124443	0.0190759	ENSP00000328708	XP_043908132
122768127	MSI1	2753.47	-0.556145	0.124733	-4.45869	8.24625e-06	0.000966278	ENSP00000257552	XP_043879815
122766721	XPOT	15919.3	-0.556293	0.118174	-4.70739	2.50911e-06	0.000504463	ENSP00000327821	XP_043877752
122785896	farsa	6172.58	-0.557878	0.116528	-4.78748	1.68887e-06	0.00040855	ENSP00000320309	XP_043907835
122768577	UBE2J2	9245.91	-0.558018	0.109912	-5.07695	3.83537e-07	0.000175469	ENSP00000353653	XP_043880601
122773347	SACS	243.996	-0.558082	0.134282	-4.15605	3.23802e-05	0.00217768	ENSP00000507173	XP_043887900
122762354	SLC39A10	6261.31	-0.558301	0.134077	-4.16402	3.12693e-05	0.00212542	ENSP00000352655	XP_043873486
122762180	KLC1	294.564	-0.558471	0.134627	-4.14828	3.34985e-05	0.00220412	ENSP00000450616	XP_043873314
122785714	SHISA6	3322.97	-0.558581	0.189461	-2.94826	0.00319569	0.0342169	ENSP00000390084	XP_043907564
122780145	CXADR	2586.02	-0.558588	0.13886	-4.02267	5.75412e-05	0.00304442	ENSP00000284878	XP_043898895
122770624	CACNG4	5050.89	-0.558761	0.147682	-3.78354	0.000154613	0.00528284	ENSP00000262138	XP_043883520
122783220	dctn1	2141.38	-0.558933	0.0992592	-5.63104	1.79122e-08	2.63171e-05	ENSP00000404038	XP_043903848
122776410	UBC	16186.9	-0.559559	0.151914	-3.6834	0.000230148	0.00681523	ENSP00000344818	XP_043892911
122786019	smim13	5355.85	-0.560196	0.118347	-4.73349	2.20687e-06	0.00047899	ENSP00000452219	XP_043907947
122769605	SH2D3C	6865.21	-0.560234	0.183332	-3.05584	0.00224433	0.0276203	ENSP00000394632	XP_043882206
122779984	MRPS31	9855.74	-0.561388	0.131779	-4.26008	2.04351e-05	0.00164449	ENSP00000315397	XP_043898664
122765355	GPBAR1	388.518	-0.56308	0.194881	-2.88935	0.00386043	0.0387039	ENSP00000428824	XP_043875516
122780229	RIPK4	237.228	-0.563472	0.159914	-3.52359	0.000425745	0.0099105	ENSP00000332454	XP_043899025
122775095	ELOVL4	980.502	-0.564856	0.203571	-2.77474	0.00552451	0.0481948	ENSP00000358831	XP_043890763
122778650	ZBTB5	494.564	-0.565852	0.164441	-3.44107	0.000579425	0.0120163	ENSP00000307604	XP_043896649
122780904	KMT2C	5821.13	-0.566663	0.12485	-4.53874	5.65908e-06	0.000765413	ENSP00000507332	XP_043900298
122760532	TBL1X	5240.37	-0.567303	0.138959	-4.08252	4.45496e-05	0.00262622	ENSP00000495556	XP_043871552
122776825	MBNL1	28179.2	-0.567469	0.149307	-3.80069	0.000144293	0.00517469	ENSP00000282488	XP_043893616
122768329	SLC41A1	8747.64	-0.567674	0.125998	-4.50541	6.6245e-06	0.000843519	ENSP00000356105	XP_043880185
122779853	SDF2	9873.2	-0.568018	0.144755	-3.924	8.70905e-05	0.00386844	ENSP00000247020	XP_043898441
122769898	PRDM1	7263.37	-0.568157	0.128108	-4.435	9.20727e-06	0.00102084	ENSP00000358087	XP_043882733
122786244	SCN1B	1664.33	-0.568797	0.160927	-3.53449	0.000408555	0.00965768	ENSP00000492022	XP_043908331
122759908	GTPBP6	3833.68	-0.568854	0.147123	-3.86652	0.000110399	0.00441534	ENSP00000316598	XP_043870842
122758302	NUDCD3	5574.15	-0.569549	0.155322	-3.66689	0.000245518	0.00706156	ENSP00000347626	XP_043868304
122786690	FUT9	13553.8	-0.569873	0.148749	-3.8311	0.00012757	0.0048154	ENSP00000302599	XP_043909091
122763809	METTL8	509.029	-0.570077	0.140533	-4.05652	4.98086e-05	0.0027736	ENSP00000480056	XP_043874307
122779737	ADGRG4	471.157	-0.570088	0.186715	-3.05326	0.00226371	0.0277639	ENSP00000377697	XP_043898261
122773395	GBE1	6044.53	-0.570454	0.113418	-5.02967	4.91335e-07	0.000204011	ENSP00000410833	XP_043887995
122772513	B3GALT2	5374.79	-0.570585	0.198035	-2.88123	0.00396124	0.0393856	ENSP00000356404	XP_043886587
122782239	SLC24A3	1718.91	-0.571688	0.185997	-3.07363	0.00211471	0.026656	ENSP00000333519	XP_043902453
122779983	TAF6	1002.56	-0.571743	0.144557	-3.95515	7.6487e-05	0.00354077	ENSP00000344537	XP_043898663
122768570	CISH	2578.02	-0.573208	0.118436	-4.83982	1.29956e-06	0.000371026	ENSP00000294173	XP_043880591
122781060	CDKL5	514.515	-0.573526	0.175043	-3.27649	0.00105105	0.016984	ENSP00000489879	XP_043900493
122780652	FPGT	6242.49	-0.574296	0.143487	-4.00244	6.26928e-05	0.00317621	ENSP00000359935	XP_043899701
122776649	DNASE1L3	2158.03	-0.574433	0.184182	-3.11883	0.0018157	0.024201	ENSP00000378053	XP_043893214
122770943	PDE4D	3840.15	-0.57483	0.16995	-3.38236	0.000718668	0.0136041	ENSP00000423094	XP_043884113
122779122	TRIM47	301.881	-0.575347	0.199884	-2.8784	0.00399699	0.0396379	ENSP00000254816	XP_043897138
122777853	PFKFB1	1037.49	-0.575378	0.187758	-3.06448	0.00218052	0.0270793	ENSP00000364145	XP_043895285
122764996	NUP133	356.972	-0.576624	0.187183	-3.08054	0.00206623	0.0262575	ENSP00000261396	XP_043874944
122771499	PLPPR5	4472.04	-0.576825	0.132927	-4.33942	1.42861e-05	0.00131818	ENSP00000263177	XP_043885039
122773426	CCDC9	7796.37	-0.577191	0.13721	-4.20662	2.59219e-05	0.00188541	ENSP00000494410	XP_043888052
122769179	ARHGEF28	13598.5	-0.577626	0.118278	-4.88363	1.04149e-06	0.000331542	ENSP00000441913	XP_043881445
122782552	NGB	381.711	-0.577713	0.144972	-3.98501	6.74783e-05	0.00327948	ENSP00000298352	XP_043902876
122778025	DDIT4L	1244.56	-0.579426	0.133757	-4.33192	1.47817e-05	0.00133806	ENSP00000354830	XP_043895479
122781158	RECK	9573.04	-0.580991	0.195367	-2.97384	0.00294096	0.0325071	ENSP00000367202	XP_043900638
122766856	PGAP6	7881.94	-0.582419	0.135081	-4.31163	1.62052e-05	0.00140054	ENSP00000401338	XP_043877997
122780725	SEMA4D	25274	-0.582484	0.126807	-4.59347	4.3594e-06	0.000685638	ENSP00000348822	XP_043899848
122769570	CEL	1945.12	-0.583958	0.157582	-3.70573	0.000210779	0.00654613	ENSP00000361151	XP_043882132
122775742	RPL4	428.216	-0.584935	0.168528	-3.47084	0.000518841	0.0111347	ENSP00000454281	XP_043891800
122779423	RAB6A	12999.6	-0.58497	0.164102	-3.56467	0.000364308	0.00906026	ENSP00000311449	XP_043897701
122765198	OLA1	1799.05	-0.585497	0.203625	-2.87537	0.00403557	0.0398344	ENSP00000386350	XP_043875266
122787020	prrc1	13812.1	-0.585872	0.128405	-4.56271	5.04987e-06	0.000730701	ENSP00000296666	XP_043909490
122783630	HSP90AA1	261.116	-0.586068	0.205224	-2.85575	0.00429352	0.041394	ENSP00000216281	XP_043904320
122766167	CASR	808.292	-0.586096	0.179529	-3.26463	0.00109607	0.0173878	ENSP00000418685	XP_043876761
122758088	SGSM1	8035.82	-0.586864	0.176823	-3.31894	0.000903601	0.0155485	ENSP00000383211	XP_043867897
122775059	ULK4	7929.2	-0.587813	0.143211	-4.10451	4.05165e-05	0.00245671	ENSP00000301831	XP_043890694
122785051	NSF	7724.33	-0.588072	0.158968	-3.69931	0.000216185	0.0066599	ENSP00000381293	XP_043906579
122762449	L3MBTL4	2031.1	-0.588234	0.11236	-5.23529	1.6473e-07	0.000121013	ENSP00000318543	XP_043873569
122779383	AFF4	17693.6	-0.588534	0.140115	-4.20038	2.6647e-05	0.00190621	ENSP00000265343	XP_043897600
122773560	SIPA1L3	1428.23	-0.588554	0.125841	-4.67698	2.91128e-06	0.000550549	ENSP00000222345	XP_043888261
122777234	MYT1	9434.08	-0.590184	0.128369	-4.59757	4.27456e-06	0.000685638	ENSP00000442412	XP_043894256
122766115	ACHE	3052.98	-0.590561	0.156662	-3.76966	0.000163469	0.00549692	ENSP00000394976	XP_043876690
122765711	CD9	26785.9	-0.591419	0.13082	-4.52087	6.15868e-06	0.000800209	ENSP00000009180	XP_043876005
122784708	NFIL3	4840.22	-0.591572	0.168477	-3.51129	0.000445932	0.0102319	ENSP00000297689	XP_043905958
122761455	CCDC125	776.963	-0.592685	0.161617	-3.66721	0.000245209	0.00706156	ENSP00000379756	XP_043872623
122775772	TLE3	2579.43	-0.592871	0.168274	-3.52325	0.000426293	0.0099105	ENSP00000453081	XP_043891856
122774639	GBGT1	332.69	-0.594081	0.194051	-3.06147	0.00220251	0.0272991	ENSP00000483265	XP_043890032
122766107	USP37	14980.6	-0.594127	0.146181	-4.06432	4.81728e-05	0.00272896	ENSP00000400902	XP_043876667
122786395	csmd2	5877.94	-0.595604	0.145097	-4.10486	4.04566e-05	0.00245671	ENSP00000483463	XP_043908612
122771708	NXNL1	593.899	-0.59563	0.168818	-3.52824	0.00041833	0.0098038	ENSP00000305631	XP_043885354
122780429	ACSBG2	7705.63	-0.596001	0.147052	-4.053	5.05649e-05	0.0027913	ENSP00000465589	XP_043899304
122776331	HCN4	1369.24	-0.596237	0.160601	-3.71253	0.000205202	0.00642516	ENSP00000261917	XP_043892740
122769401	FRAS1	20140.7	-0.596537	0.154495	-3.86121	0.000112826	0.00443411	ENSP00000422834	XP_043881852
122761034	AIMP1	5156.07	-0.597046	0.167417	-3.56622	0.000362163	0.00901866	ENSP00000405248	XP_043872197
122760608	BICDL1	2835.42	-0.59749	0.204869	-2.91645	0.00354041	0.0364932	ENSP00000380690	XP_043871657
122774549	HAS1	224.492	-0.599519	0.185465	-3.23252	0.00122703	0.0188697	ENSP00000222115	XP_043889879
122781199	GADD45A	5975.73	-0.599926	0.164379	-3.64965	0.000262597	0.00733276	ENSP00000360025	XP_043900692
122772855	AMPD3	25252.9	-0.60091	0.145589	-4.12745	3.66801e-05	0.00229702	ENSP00000436987	XP_043887104
122773492	TUBD1	1483.3	-0.601579	0.187568	-3.20726	0.00134004	0.0198718	ENSP00000320797	XP_043888165
122782827	E2F2	1783.16	-0.601928	0.216335	-2.78239	0.00539596	0.0474506	ENSP00000355249	XP_043903307
122776512	MCTP2	5743.96	-0.603916	0.156171	-3.86702	0.000110173	0.00441534	ENSP00000350377	XP_043893040
122781884	ADTRP	4405	-0.605259	0.158967	-3.80744	0.000140413	0.00513689	ENSP00000404416	XP_043901892
122762642	ST8SIA3	1515.21	-0.60587	0.195783	-3.0946	0.00197081	0.0253827	ENSP00000320431	XP_043873767
122779205	HSPA8	295459	-0.606014	0.178188	-3.40098	0.00067145	0.0131036	ENSP00000227378	XP_043897279
122775688	PNP	35467.7	-0.606936	0.154817	-3.92035	8.84192e-05	0.00390025	ENSP00000452421	XP_043891708
122759336	NDUFA4	8313.62	-0.607755	0.146528	-4.14771	3.35812e-05	0.00220412	ENSP00000339720	XP_043870059
122782693	NOXRED1	151.965	-0.608598	0.179549	-3.38959	0.000699978	0.0134098	ENSP00000450597	XP_043903085
122767949	NTN1	3289.09	-0.610668	0.171949	-3.55146	0.000383106	0.00929774	ENSP00000173229	XP_043879463
122782795	SYNE1	23371.2	-0.610705	0.133741	-4.56632	4.96352e-06	0.000723689	ENSP00000356224	XP_043903246
122781630	PARD3	6295.37	-0.612495	0.161791	-3.78573	0.000153261	0.0052594	ENSP00000443147	XP_043901385
122771132	BCL11A	16735.7	-0.613743	0.14511	-4.22951	2.34205e-05	0.00172873	ENSP00000338774	XP_043884434
122767963	KIF5A	784.557	-0.615965	0.178086	-3.4588	0.000542591	0.0114579	ENSP00000501588	XP_043879475
122770683	PAPLN	5826.7	-0.616136	0.186835	-3.29776	0.00097458	0.0164004	ENSP00000451803	XP_043883617
122784934	prkcb	2472.14	-0.616815	0.136283	-4.52598	6.01149e-06	0.000791858	ENSP00000496129	XP_043906308
122781309	CEP63	3420.31	-0.616927	0.222379	-2.77421	0.00553357	0.0481948	ENSP00000475903	XP_043900890
122780514	MYO9B	24589.2	-0.616974	0.142073	-4.34266	1.40767e-05	0.00130517	ENSP00000380444	XP_043899444
122759976	MYT1	4447.71	-0.616993	0.178703	-3.45261	0.000555191	0.0116401	ENSP00000442412	XP_043870951
122758819	ARG1	2554.03	-0.617315	0.221621	-2.78545	0.00534535	0.0472012	ENSP00000357066	XP_043869086
122759633	MSH2	25293.5	-0.617736	0.116785	-5.28953	1.22629e-07	0.000106464	ENSP00000233146	XP_043870526
122759023	GJC1	6021.49	-0.617911	0.148821	-4.15205	3.29513e-05	0.00219293	ENSP00000333193	XP_043869421
122764819	PAIP2B	3438.87	-0.618143	0.162762	-3.79784	0.000145961	0.00517469	ENSP00000244221	XP_043874701
122778548	SLC4A11	2239.71	-0.618995	0.218204	-2.83677	0.00455729	0.0428367	ENSP00000493503	XP_043896486
122770878	TESK2	39043	-0.619303	0.170966	-3.62237	0.000291914	0.00783083	ENSP00000361158	XP_043884004
122775469	CDKN1C	2085.97	-0.620486	0.130092	-4.7696	1.84591e-06	0.000440711	ENSP00000411552	XP_043891291
122771350	SH3PXD2A	7346.01	-0.620573	0.146454	-4.23733	2.26196e-05	0.00170092	ENSP00000358789	XP_043884809
122785299	XYLT1	655.038	-0.621785	0.178318	-3.48694	0.000488579	0.0107634	ENSP00000261381	XP_043906967
122771324	UGT8	4805.8	-0.623181	0.187675	-3.32053	0.000898463	0.0155124	ENSP00000378019	XP_043884775
122773104	MYO10	12444.7	-0.623564	0.164356	-3.79397	0.000148255	0.00519573	ENSP00000421280	XP_043887439
122781672	TRIM16	9161.3	-0.625173	0.144945	-4.31318	1.6092e-05	0.00140054	ENSP00000462903	XP_043901526
122775512	ZCCHC14	822.835	-0.625306	0.183466	-3.40829	0.000653724	0.0128856	ENSP00000499622	XP_043891349
122762615	TCIM	355.157	-0.62607	0.225674	-2.77422	0.00553338	0.0481948	ENSP00000319914	XP_043873735
122767946	ZNFX1	6229.95	-0.62617	0.20952	-2.98859	0.00280272	0.0316305	ENSP00000379412	XP_043879460
122784882	rnf213	44936.2	-0.626295	0.167883	-3.73054	0.000191071	0.00609257	ENSP00000425956	XP_043906228
122770175	SPSB4	3757.14	-0.630087	0.166423	-3.78605	0.000153058	0.0052594	ENSP00000311609	XP_043883127
122780865	LAMP3	3731.47	-0.630231	0.170937	-3.68691	0.000226993	0.00679555	ENSP00000418912	XP_043900154
122776969	KAZN	14579.6	-0.631795	0.167713	-3.76712	0.000165145	0.00551407	ENSP00000426015	XP_043893746
122770759	C17orf67	356.641	-0.634016	0.229304	-2.76495	0.00569308	0.0491667	ENSP00000380959	XP_043883783
122767553	ATAD3A	10826.9	-0.635968	0.139925	-4.54506	5.49205e-06	0.000765413	ENSP00000368031	XP_043878812
122769842	ANK1	4372.03	-0.638474	0.211222	-3.02276	0.0025048	0.0295272	ENSP00000430368	XP_043882649
122764876	NPR1	4689.3	-0.638607	0.156842	-4.07165	4.66813e-05	0.00270923	ENSP00000357669	XP_043874795
122768339	STIMATE	6457.2	-0.638685	0.172706	-3.69811	0.000217214	0.00668082	ENSP00000347195	XP_043880198
122760685	DPYSL5	174.746	-0.643892	0.223368	-2.88265	0.00394341	0.039323	ENSP00000481305	XP_043871759
122779582	BTG4	2229.25	-0.644782	0.188528	-3.42009	0.000625999	0.0125119	ENSP00000508793	XP_043898003
122772584	ACAN	9408.75	-0.645949	0.170428	-3.79015	0.000150554	0.00522853	ENSP00000341615	XP_043886695
122778850	SH2D4B	9634.41	-0.646181	0.1906	-3.39024	0.000698321	0.0133915	ENSP00000345295	XP_043896889
122758897	PTPRN	5322.1	-0.646539	0.161943	-3.9924	6.5409e-05	0.00324497	ENSP00000386638	XP_043869224
122785513	AXIN2	4950.9	-0.646639	0.144032	-4.48954	7.13765e-06	0.000884088	ENSP00000302625	XP_043907280
122758451	RASGRF2	5509.57	-0.647094	0.148009	-4.372	1.23114e-05	0.00121838	ENSP00000265080	XP_043868591
122765505	C2CD4C	918.472	-0.647567	0.17847	-3.62844	0.000285135	0.0077469	ENSP00000328677	XP_043875748
122768335	PLTP	1363.11	-0.652093	0.152346	-4.28035	1.86597e-05	0.00154286	ENSP00000417138	XP_043880193
122778140	ITK	926.122	-0.652905	0.158177	-4.1277	3.66412e-05	0.00229702	ENSP00000398655	XP_043895671
122787093	urm1	1325.97	-0.653283	0.121712	-5.36746	7.98514e-08	8.02716e-05	ENSP00000361944	XP_043909603
122772402	MYO5A	11251.2	-0.655101	0.142652	-4.5923	4.3838e-06	0.000685638	ENSP00000382177	XP_043886358
122760827	RAVER2	551.653	-0.655213	0.150832	-4.34399	1.39919e-05	0.00130517	ENSP00000294428	XP_043871940
122776154	PTPRQ	13426.4	-0.655727	0.196964	-3.32917	0.000871056	0.0153316	ENSP00000495607	XP_043892481
122777612	QARS1	19362.9	-0.656596	0.140006	-4.68976	2.73531e-06	0.000538603	ENSP00000307567	XP_043894878
122782245	KLF5	3417.42	-0.657256	0.158625	-4.14347	3.42093e-05	0.00222244	ENSP00000366915	XP_043902463
122764437	PHGDH	12734.8	-0.657478	0.18865	-3.48516	0.000491836	0.0108083	ENSP00000493175	XP_043874508
122772306	HECW1	6382.17	-0.657801	0.217188	-3.02872	0.00245596	0.0292388	ENSP00000379228	XP_043886205
122783731	BAALC	1260.65	-0.65843	0.202354	-3.25386	0.0011385	0.0178095	ENSP00000312457	XP_043904471
122786767	asns	10017.1	-0.659637	0.139003	-4.74547	2.08023e-06	0.000473004	ENSP00000175506	XP_043909178
122786346	PIEZO2	20614.9	-0.661062	0.185103	-3.57131	0.000355202	0.00893855	ENSP00000501957	XP_043908936
122781176	TAF4B	45444.1	-0.661281	0.1592	-4.15379	3.27016e-05	0.00218391	ENSP00000269142	XP_043900663
122768385	KIF17	1401.47	-0.662269	0.214779	-3.08349	0.0020459	0.0261207	ENSP00000247986	XP_043880283
122784101	FAM177A1	1928.75	-0.663022	0.15817	-4.19184	2.76707e-05	0.00195744	ENSP00000452223	XP_043905130
122775395	BMAL1	218.994	-0.664284	0.180107	-3.68827	0.00022578	0.00678423	ENSP00000384517	XP_043891174
122767032	SVIL	40952.1	-0.664348	0.124864	-5.32057	1.03445e-07	9.87901e-05	ENSP00000348128	XP_043878374
122766359	ZSWIM5	13860.4	-0.664615	0.152879	-4.34733	1.37805e-05	0.00129659	ENSP00000352614	XP_043877070
122763421	CEP85L	864.316	-0.665474	0.22048	-3.01829	0.00254204	0.0297324	ENSP00000392131	XP_043874245
122782056	TTC27	3087.99	-0.665633	0.151751	-4.38634	1.15274e-05	0.00118206	ENSP00000313953	XP_043902187
122773344	FNDC3A	51558.4	-0.6662	0.14399	-4.62672	3.71505e-06	0.000641702	ENSP00000441831	XP_043887894
122781307	NTMT2	8728.44	-0.66896	0.184155	-3.6326	0.000280583	0.00766686	ENSP00000408058	XP_043900888
122781461	MINPP1	589.117	-0.672082	0.17086	-3.93353	8.37088e-05	0.00377084	ENSP00000361064	XP_043901075
122768724	RARG	1634.05	-0.674629	0.155828	-4.32932	1.49571e-05	0.00134755	ENSP00000388510	XP_043880853
122779324	TRIM25	3175.97	-0.675175	0.166505	-4.05498	5.01383e-05	0.00278243	ENSP00000459980	XP_043897456
122768637	KCNK9	209.235	-0.676232	0.186136	-3.633	0.000280141	0.00766686	ENSP00000498198	XP_043880704
122781649	KCNQ5	2489.18	-0.676375	0.176867	-3.8242	0.0001312	0.00489979	ENSP00000359425	XP_043901438
122764716	HSD17B6	4818.4	-0.676621	0.200241	-3.37903	0.000727426	0.013702	ENSP00000318631	XP_043874566
122778843	G3BP1	32707.8	-0.677183	0.140537	-4.81854	1.44609e-06	0.000383103	ENSP00000502880	XP_043896882
122762006	ACMSD	425.91	-0.679606	0.230712	-2.94569	0.00322233	0.0343643	ENSP00000348459	XP_043873116
122774312	RAB39A	252.703	-0.680137	0.198506	-3.42628	0.000611909	0.0123677	ENSP00000322594	XP_043889393
122770725	MLLT6	4819.12	-0.680966	0.137001	-4.97051	6.67782e-07	0.000236197	ENSP00000482928	XP_043883724
122776229	RASGRF1	2329.3	-0.681727	0.245901	-2.77236	0.00556513	0.0484255	ENSP00000452781	XP_043892592
122762647	CYP26C1	504.743	-0.687428	0.214083	-3.21103	0.00132258	0.0197663	ENSP00000498424	XP_043873772
122763212	DCTN1	5454.3	-0.687944	0.115641	-5.94895	2.69864e-09	7.4298e-06	ENSP00000487724	XP_043874185
122758984	COX6B1	3837.7	-0.689177	0.132868	-5.18693	2.13786e-07	0.000142458	ENSP00000376037	XP_043869357
122778398	LPAR4	3753.45	-0.689764	0.217896	-3.16556	0.00154786	0.0217863	ENSP00000408205	XP_043896194
122783483	MYCL	5483.3	-0.690191	0.143398	-4.81312	1.48592e-06	0.000383527	ENSP00000361903	XP_043904252
122787108	TCF4	18131.7	-0.690546	0.151519	-4.55747	5.17726e-06	0.000743501	ENSP00000457649	XP_043909621
122784490	CD163	18149.1	-0.692683	0.181982	-3.80632	0.00014105	0.00513689	ENSP00000357951	XP_043905722
122774168	TSPAN13	9447.05	-0.69335	0.158532	-4.37356	1.22236e-05	0.00121838	ENSP00000262067	XP_043889161
122778493	PSD2	23522.7	-0.695264	0.142034	-4.89504	9.8285e-07	0.000323663	ENSP00000274710	XP_043896390
122766941	SLC5A8	152.52	-0.696293	0.234875	-2.96453	0.00303149	0.0330107	ENSP00000445340	XP_043878143
122771213	PAPSS1	17862	-0.696707	0.139548	-4.9926	5.95711e-07	0.000227185	ENSP00000265174	XP_043884565
122769779	IQGAP1	29956.5	-0.696881	0.138225	-5.04165	4.61544e-07	0.000198	ENSP00000268182	XP_043882548
122777557	SARS1	14995.7	-0.700501	0.136753	-5.12238	3.01703e-07	0.000168358	ENSP00000234677	XP_043894810
122783155	PARD3	1727.08	-0.70215	0.185474	-3.78571	0.000153273	0.0052594	ENSP00000363905	XP_043903731
122772217	EVA1A	909.285	-0.702942	0.21644	-3.24775	0.00116323	0.0180904	ENSP00000233712	XP_043885950
122779206	CRTAM	3727.88	-0.70366	0.216518	-3.2499	0.00115447	0.0180095	ENSP00000227348	XP_043897281
122778011	IL1RAPL2	577.156	-0.704553	0.255385	-2.75878	0.00580169	0.0496471	ENSP00000361663	XP_043895453
122767916	OSGIN2	1635.7	-0.704993	0.149466	-4.71676	2.39636e-06	0.000502971	ENSP00000297438	XP_043879421
122773035	MTNR1A	77.1228	-0.705859	0.22791	-3.09709	0.0019543	0.0253409	ENSP00000302811	XP_043887338
122770784	PPP2R2C	1590.3	-0.706231	0.213607	-3.30622	0.000945632	0.016012	ENSP00000372042	XP_043883838
122758376	LRSAM1	26019.4	-0.706425	0.141805	-4.98166	6.3041e-07	0.000227185	ENSP00000362419	XP_043868457
122778811	SLC24A3	5471.68	-0.707992	0.219975	-3.2185	0.00128861	0.0193646	ENSP00000333519	XP_043896841
122776496	MOB2	3470.96	-0.708845	0.251912	-2.81386	0.00489498	0.0449491	ENSP00000328694	XP_043893009
122764878	INTS3	20890.5	-0.710344	0.139555	-5.09006	3.57955e-07	0.000175469	ENSP00000404290	XP_043874811
122784862	BTBD17	5532.58	-0.711626	0.148254	-4.80004	1.58638e-06	0.000393504	ENSP00000364515	XP_043906195
122762627	ARID1B	261.012	-0.713344	0.22114	-3.22575	0.00125642	0.0191522	ENSP00000344546	XP_043873751
122772327	TRIM39	4079.06	-0.714615	0.154884	-4.61388	3.95219e-06	0.000668025	ENSP00000365847	XP_043886221
122770862	LEF1	4380.6	-0.715033	0.2088	-3.42449	0.000615959	0.012416	ENSP00000406176	XP_043883973
122761648	DES	1336.13	-0.716154	0.2194	-3.26414	0.00109796	0.0174034	ENSP00000363071	XP_043872796
122779972	TMEM200A	4336.07	-0.716252	0.174436	-4.10612	4.02369e-05	0.00245535	ENSP00000438928	XP_043898688
122765809	TMEM179B	3152.55	-0.717825	0.181447	-3.95611	7.61814e-05	0.0035403	ENSP00000333697	XP_043876180
122774286	HIVEP3	12150.8	-0.724985	0.17312	-4.18777	2.81712e-05	0.00197297	ENSP00000361664	XP_043889349
122780075	STK36	12585.5	-0.725113	0.139855	-5.18476	2.16297e-07	0.000142458	ENSP00000403527	XP_043898784
122764736	PPIF	31172.1	-0.725914	0.216755	-3.349	0.000811027	0.0146414	ENSP00000225174	XP_043874590
122762117	JUN	1484.66	-0.726147	0.206859	-3.51034	0.000447532	0.0102492	ENSP00000360266	XP_043873237
122771707	NXNL1	677.618	-0.727253	0.223787	-3.24975	0.00115506	0.0180095	ENSP00000305631	XP_043885353
122777656	LSM14B	1285.33	-0.727885	0.174421	-4.17316	3.00407e-05	0.00205655	ENSP00000279068	XP_043894958
122775406	TSTD1	2644.78	-0.728579	0.180581	-4.03463	5.46884e-05	0.00294239	ENSP00000388293	XP_043891196
122770125	ARID5A	11327.6	-0.728732	0.15179	-4.80092	1.57939e-06	0.000393504	ENSP00000501287	XP_043883054
122769423	DISP3	1563.92	-0.730841	0.142462	-5.13008	2.89621e-07	0.000167629	ENSP00000294484	XP_043881878
122770185	NTNG2	107.877	-0.731132	0.246727	-2.96333	0.00304333	0.0330646	ENSP00000376921	XP_043883136
122781511	ABHD8	315.115	-0.731321	0.186711	-3.91685	8.97121e-05	0.00393908	ENSP00000247706	XP_043901147
122784863	GPRC5C	2786.22	-0.733583	0.165509	-4.43229	9.32359e-06	0.00102161	ENSP00000376404	XP_043906196
122777809	TCF7	7488.1	-0.733734	0.154924	-4.73608	2.17887e-06	0.00047899	ENSP00000427968	XP_043895230
122762577	TIAM2	10210.6	-0.734806	0.178682	-4.11236	3.91627e-05	0.00241778	ENSP00000353528	XP_043873724
122765152	RCBTB1	10573	-0.735245	0.161568	-4.5507	5.3469e-06	0.000762133	ENSP00000367552	XP_043875209
122780511	FOXE1	264.264	-0.735317	0.214804	-3.4232	0.000618877	0.0124165	ENSP00000364265	XP_043899438
122772126	SLC25A26	830.312	-0.738192	0.168269	-4.38698	1.14936e-05	0.00118206	ENSP00000346955	XP_043885764
122776772	LIMA1	11933.7	-0.739381	0.171589	-4.30903	1.63971e-05	0.00140441	ENSP00000340184	XP_043893409
122759947	H3C14	90.1532	-0.74148	0.224832	-3.29793	0.000973992	0.0164004	ENSP00000358154	XP_043870899
122758655	ST8SIA3	857.328	-0.747641	0.240948	-3.10291	0.00191625	0.0250104	ENSP00000320431	XP_043868859
122776601	SLC2A1	45323	-0.750196	0.190342	-3.9413	8.10417e-05	0.0037031	ENSP00000416293	XP_043893128
122785823	HEG1	34502.9	-0.750594	0.187601	-4.00101	6.30722e-05	0.00318698	ENSP00000311502	XP_043907727
122784149	enah	8957.66	-0.751256	0.130085	-5.77512	7.68979e-09	1.33523e-05	ENSP00000284563	XP_043905197
122776896	TPD52L2	543.076	-0.752093	0.210755	-3.56856	0.000358944	0.009	ENSP00000217121	XP_043893601
122779776	VAMP2	3404.42	-0.752939	0.178998	-4.20641	2.59455e-05	0.00188541	ENSP00000314214	XP_043898318
122782303	MYO9B	22368.3	-0.753092	0.164757	-4.57092	4.85598e-06	0.000713456	ENSP00000472915	XP_043902549
122770808	CCDC85A	7605.05	-0.753614	0.23412	-3.21893	0.00128671	0.0193637	ENSP00000384040	XP_043883870
122768109	TRIB2	3740.27	-0.753987	0.169585	-4.44606	8.74582e-06	0.00100013	ENSP00000155926	XP_043879775
122781632	CNN3	23355.2	-0.755142	0.183847	-4.10746	4.00035e-05	0.00244893	ENSP00000359225	XP_043901402
122765892	OPRK1	558.111	-0.755915	0.196617	-3.84461	0.000120743	0.00465898	ENSP00000500765	XP_043876301
122776341	NPTN	1979.63	-0.757645	0.147464	-5.13785	2.77903e-07	0.000167629	ENSP00000457028	XP_043892758
122767310	GPT	1835.74	-0.762406	0.238207	-3.2006	0.00137143	0.0201339	ENSP00000378408	XP_043878699
122781513	WNT8B	3700.74	-0.76292	0.218033	-3.4991	0.000466835	0.0105317	ENSP00000340677	XP_043901146
122780454	FOXD4	234.553	-0.763295	0.261021	-2.92427	0.00345262	0.0359373	ENSP00000371940	XP_043899342
122772113	SEMA6D	16574.4	-0.76744	0.158578	-4.83952	1.3015e-06	0.000371026	ENSP00000346786	XP_043885747
122770498	SPARC	289.077	-0.768493	0.274313	-2.80152	0.0050863	0.0459548	ENSP00000231061	XP_043883318
122765835	ADCY2	1796.62	-0.77018	0.220481	-3.49318	0.000477297	0.0106564	ENSP00000342952	XP_043876209
122779264	GFI1	8282.11	-0.771534	0.156329	-4.93532	8.00191e-07	0.000272922	ENSP00000399719	XP_043897371
122759718	TRIM16	469.805	-0.773309	0.195084	-3.96398	7.37103e-05	0.00343382	ENSP00000462903	XP_043870689
122785907	KRT13	363.766	-0.777959	0.263823	-2.94879	0.00319019	0.0342126	ENSP00000301653	XP_043907852
122771984	PDE4D	18382.7	-0.782586	0.186191	-4.20314	2.63237e-05	0.00190448	ENSP00000424852	XP_043885527
122786777	KMT5A	311.821	-0.783123	0.249061	-3.1443	0.00166483	0.0228534	ENSP00000384629	XP_043909194
122766400	CTTN	11560.1	-0.783161	0.162615	-4.81606	1.46422e-06	0.000383103	ENSP00000317189	XP_043877165
122760746	VTG1	318.248	-0.786724	0.216375	-3.63592	0.000276986	0.00761213	ENSP00000512464	XP_043871843
122775904	PPP6R2	17722.9	-0.786946	0.171481	-4.58912	4.45126e-06	0.000685638	ENSP00000478417	XP_043892054
122780864	KNG1	5838.51	-0.789052	0.179972	-4.38432	1.1635e-05	0.00118206	ENSP00000287611	XP_043900153
122783875	ASB2	2710.09	-0.793446	0.250061	-3.17301	0.0015087	0.0214679	ENSP00000451575	XP_043904748
122784177	fhit	1051.03	-0.793597	0.199954	-3.9689	7.22064e-05	0.00341372	ENSP00000417480	XP_043905259
122769651	PKN2	34388.7	-0.794979	0.154561	-5.14347	2.69717e-07	0.000167629	ENSP00000359552	XP_043882295
122760367	OR11A1	85.5625	-0.795023	0.242843	-3.27382	0.00106104	0.0170532	ENSP00000447267	XP_043871428
122786880	GNRHR	831.049	-0.796719	0.280696	-2.83837	0.0045345	0.0427277	ENSP00000226413	XP_043909330
122781122	PLPPR4	244.439	-0.800275	0.160616	-4.98254	6.27563e-07	0.000227185	ENSP00000359204	XP_043900572
122783777	GJA3	2537.51	-0.802749	0.22166	-3.62154	0.000292856	0.00783461	ENSP00000241125	XP_043904543
122759707	SYT1	232.881	-0.803877	0.285564	-2.81505	0.00487694	0.0448698	ENSP00000391056	XP_043870673
122759719	TRIM16	308.41	-0.804791	0.189855	-4.23899	2.24531e-05	0.00170092	ENSP00000462903	XP_043870690
122771025	SYNGR3	1067.61	-0.806867	0.284057	-2.84051	0.00450412	0.0426095	ENSP00000248121	XP_043884243
122774118	VAMP1	286.014	-0.813959	0.253714	-3.20818	0.0013358	0.0198455	ENSP00000379602	XP_043889077
122766233	MIA3	556.426	-0.818268	0.221743	-3.69016	0.000224109	0.00678364	ENSP00000345866	XP_043876858
122783229	daam2	37748.3	-0.825123	0.172354	-4.78737	1.68981e-06	0.00040855	ENSP00000488831	XP_043903860
122765951	NLRP12	13353.2	-0.826414	0.225478	-3.66516	0.000247186	0.00706775	ENSP00000375653	XP_043876384
122765952	ANGPTL5	1536.28	-0.832284	0.243623	-3.41628	0.000634837	0.0125782	ENSP00000335255	XP_043876385
122772177	IL16	16952.2	-0.832974	0.171782	-4.84902	1.24071e-06	0.000364577	ENSP00000453250	XP_043885864
122772655	CELSR3	870.239	-0.837152	0.269806	-3.10279	0.00191703	0.0250104	ENSP00000164024	XP_043886785
122771208	NOTUM	2482.51	-0.837809	0.184659	-4.53707	5.70424e-06	0.000765413	ENSP00000387310	XP_043884556
122780167	FOXO1	210.313	-0.8398	0.254838	-3.29542	0.000982746	0.0164653	ENSP00000368880	XP_043898944
122782084	PHYHIPL	7367.21	-0.840106	0.192658	-4.36062	1.29697e-05	0.00127037	ENSP00000362987	XP_043902219
122759413	KCNJ2	378.114	-0.841757	0.203725	-4.13183	3.5988e-05	0.00228362	ENSP00000243457	XP_043870229
122776674	C1orf127	872.023	-0.849849	0.144955	-5.86287	4.54942e-09	9.65488e-06	ENSP00000429704	XP_043893250
122762605	F3	612.002	-0.866261	0.304762	-2.84242	0.00447728	0.0424536	ENSP00000334145	XP_043873726
122762369	WEE1	1371.65	-0.867667	0.211014	-4.1119	3.92414e-05	0.00241778	ENSP00000506667	XP_043873501
122775555	BFSP2	490.715	-0.86944	0.311786	-2.78858	0.00529397	0.0469957	ENSP00000304987	XP_043891451
[truncated: 42 more rows]

## Sheet: rLh vs rFsh
gene_Dbxref	Gene.Symbol	baseMean	log2FoldChange	lfcSE	stat	pvalue	padj	ENSEMBL_PROT_ID_Hsap_homolog	Ref_Seq_Acc_prot_Ssen
122760678	GAA	139.286	6.83065	1.42377	4.79759	1.60583e-06	0.000870557	ENSP00000374665	XP_043871752
122785777	NUGGC	4231.9	6.56839	1.1041	5.94908	2.69646e-09	6.65935e-06	ENSP00000408697	XP_043907651
122779212	F10	153.461	5.3236	0.699003	7.61599	2.61675e-14	2.90813e-10	ENSP00000364709	XP_043897298
122759583	DRD5	523.533	5.32034	0.918343	5.79342	6.89683e-09	1.09497e-05	ENSP00000306129	XP_043870448
122763298	BNIPL	20.9241	5.1648	0.983703	5.25036	1.51799e-07	0.000160668	ENSP00000355333	XP_043874215
122782579	ANKRD34C	174.986	4.92677	1.06039	4.64621	3.38097e-06	0.00139164	ENSP00000401089	XP_043902912
122785900	HBZ	945.631	4.20852	0.921888	4.56511	4.99231e-06	0.00170294	ENSP00000252951	XP_043907841
122785899	HBZ	387.762	3.86322	0.836062	4.62073	3.82389e-06	0.00146541	ENSP00000252951	XP_043907839
122771968	il17a	345.086	3.43693	0.908358	3.78367	0.000154532	0.0140101	ENSP00000514702	XP_043885504
122760676	GAA	618.05	3.31835	0.826417	4.01534	5.93594e-05	0.00794808	ENSP00000374665	XP_043871750
122768850	CAV2	20.0913	3.15699	0.777886	4.05842	4.94053e-05	0.00746066	ENSP00000222693	XP_043881072
122780980	vtg3	70.0352	3.07516	0.755546	4.07011	4.69907e-05	0.0072532	ENSP00000470478	XP_043900384
122760889	CNTNAP4	440.71	2.97685	0.776494	3.83371	0.000126225	0.0121711	ENSP00000417628	XP_043872022
122779712	MOGAT2	113.647	2.90454	0.341227	8.51205	1.70889e-17	3.79834e-13	ENSP00000198801	XP_043898234
122785403	NOXO1	259.012	2.84893	0.739499	3.85251	0.000116915	0.0116553	ENSP00000380450	XP_043907102
122760677	SAMD9	1633.09	2.68137	0.678575	3.95147	7.76737e-05	0.009282	ENSP00000514494	XP_043871751
122767173	SULT4A1	41.2265	2.48874	0.696218	3.57465	0.000350692	0.022399	ENSP00000332565	XP_043878498
122773841	H2AC1	87.7021	2.44407	0.763281	3.20205	0.00136452	0.0467321	ENSP00000297012	XP_043888735
122758018	CACNA1B	97.6602	2.42221	0.75564	3.20551	0.00134821	0.0466387	ENSP00000360414	XP_043867734
122758623	CASP7	51.1953	2.41154	0.688153	3.50436	0.000457702	0.0253068	ENSP00000398107	XP_043868821
122767078	CASR	82.343	2.31465	0.652811	3.54567	0.000391624	0.0237183	ENSP00000492190	XP_043878358
122784698	CYP2A13	74.3212	2.30456	0.684636	3.36611	0.000762357	0.034371	ENSP00000332679	XP_043905948
122783953	APOB	918.597	2.28669	0.307028	7.44783	9.48894e-14	7.03036e-10	ENSP00000233242	XP_043904871
122758568	MAMDC4	2309.15	2.26783	0.689168	3.29068	0.000999452	0.0398726	ENSP00000411339	XP_043868752
122764780	ABCA1	244.788	2.26537	0.537958	4.21106	2.54177e-05	0.00508973	ENSP00000504612	XP_043874648
122780438	MPL	33.8815	2.19201	0.571162	3.8378	0.000124141	0.0121711	ENSP00000361548	XP_043899316
122773390	SARM1	754.951	2.15918	0.552399	3.90873	9.27812e-05	0.0104154	ENSP00000468032	XP_043887987
122764928	ABCA1	1298.34	2.03467	0.577884	3.52089	0.000430096	0.0245752	ENSP00000363868	XP_043874870
122776708	EPB41L1	403.539	2.00932	0.630644	3.18613	0.00144188	0.0479718	ENSP00000363052	XP_043893306
122766019	LMOD1	129.218	1.9266	0.592006	3.25436	0.00113646	0.0426031	ENSP00000356257	XP_043876531
122780394	SELP	46.0453	1.89423	0.566274	3.34508	0.000822584	0.0359206	ENSP00000391694	XP_043899235
122767774	CNGB3	57.0302	1.78216	0.547181	3.25699	0.00112601	0.0425077	ENSP00000316605	XP_043879183
122778794	DCPS	179.711	1.70082	0.370701	4.58811	4.47272e-06	0.00161665	ENSP00000263579	XP_043896826
122773169	SLC8A2	880.996	1.52663	0.342744	4.45414	8.42316e-06	0.00240028	ENSP00000236877	XP_043887560
122765106	PDE11A	163.254	1.49176	0.453046	3.29273	0.000992206	0.0397365	ENSP00000374333	XP_043875128
122764850	OR11A1	22.6611	1.47535	0.46281	3.1878	0.0014336	0.0479718	ENSP00000366354	XP_043874746
122784535	IMPG1	570.103	1.46729	0.430573	3.40775	0.000655	0.0314443	ENSP00000481913	XP_043905775
122766800	F13A1	319.136	1.44555	0.247145	5.84899	4.94552e-09	9.16034e-06	ENSP00000264870	XP_043877905
122769526	ADGRD2	248.252	1.40591	0.412931	3.40472	0.00066232	0.0315317	ENSP00000335156	XP_043882024
122786753	BIN1	317.576	1.34784	0.365972	3.68291	0.000230584	0.0170272	ENSP00000316779	XP_043909166
122785794	OSBPL6	4091.74	1.345	0.334925	4.01581	5.92409e-05	0.00794808	ENSP00000190611	XP_043907682
122782257	DNPH1	297.48	1.33566	0.330029	4.04711	5.18548e-05	0.00746066	ENSP00000230431	XP_043902476
122761637	NUGGC	1116	1.32832	0.359209	3.6979	0.000217393	0.0166485	ENSP00000408697	XP_043872776
122784529	ZNF529	724.932	1.2867	0.360671	3.56752	0.000360378	0.0226275	ENSP00000465578	XP_043905767
122785439	CXCR1	73.0127	1.28507	0.360111	3.56854	0.000358974	0.0226031	ENSP00000295683	XP_043907169
122786905	TRIM46	404.551	1.26518	0.365274	3.46365	0.000532896	0.02793	ENSP00000334657	XP_043909364
122776189	DENND5B	3184.65	1.22975	0.349205	3.52157	0.000429003	0.0245752	ENSP00000373734	XP_043892535
122772972	IGSF10	285.226	1.22045	0.352958	3.45776	0.000544678	0.0283526	ENSP00000282466	XP_043887245
122771125	CCDC178	110.509	1.2177	0.376209	3.23677	0.00120893	0.0443024	ENSP00000382130	XP_043884544
122778866	FGL1	87.5312	1.18996	0.288053	4.13105	3.61113e-05	0.00608451	ENSP00000428430	XP_043896916
122786721	DAPK2	822.571	1.18924	0.361984	3.28534	0.00101859	0.0401424	ENSP00000408277	XP_043909137
122778100	TMEM35A	144.741	1.17697	0.305206	3.85631	0.00011511	0.0115772	ENSP00000362021	XP_043895619
122780211	AKR1A1	343.927	1.17101	0.299433	3.91076	9.20074e-05	0.010381	ENSP00000312606	XP_043899006
122766865	RGS11	352.722	1.14742	0.360231	3.18523	0.00144639	0.0479836	ENSP00000380876	XP_043878009
122760318	PITX3	235.982	1.14173	0.284631	4.01126	6.03953e-05	0.00799052	ENSP00000359019	XP_043871345
122762072	CAPN2	115.81	1.13727	0.298829	3.80574	0.00014138	0.0133154	ENSP00000295006	XP_043873181
122783094	EGLN3	273.815	1.12653	0.292418	3.85246	0.000116936	0.0116553	ENSP00000446572	XP_043903677
122759688	ADGRA1	1140.84	1.10409	0.298325	3.70097	0.000214773	0.0165902	ENSP00000376384	XP_043870639
122758725	TMC2	301.484	1.09302	0.310033	3.52548	0.000422708	0.0243836	ENSP00000351732	XP_043868950
122765358	MSTN	116.292	1.08328	0.260647	4.15611	3.23709e-05	0.00588414	ENSP00000260950	XP_043875520
122784709	CYB561	239.202	1.07188	0.208412	5.14307	2.70291e-07	0.000231067	ENSP00000462543	XP_043905959
122761229	NWD1	58.4725	1.0653	0.299213	3.56036	0.000370352	0.0229325	ENSP00000447224	XP_043872345
122770013	FIGLA	576.863	1.06528	0.329858	3.22949	0.0012401	0.0448919	ENSP00000333097	XP_043882899
122785169	CYTH4	198.836	1.05016	0.32733	3.20826	0.0013354	0.0465964	ENSP00000248901	XP_043906772
122783844	CRYBG1	556.531	1.04518	0.251594	4.15422	3.26397e-05	0.00588414	ENSP00000488010	XP_043904669
122785628	COPZ1	3144.43	1.0399	0.201741	5.15462	2.54141e-07	0.000225951	ENSP00000262061	XP_043907451
122758326	STRA6	97.4114	1.03947	0.299246	3.47362	0.000513488	0.02737	ENSP00000400403	XP_043868356
122776480	LHFPL3	2141.27	1.03863	0.293555	3.5381	0.00040302	0.0240863	ENSP00000385374	XP_043892983
122769366	TRMT2A	365.512	1.03701	0.292077	3.55046	0.000384562	0.0233543	ENSP00000385807	XP_043881787
122758785	SULT2B1	156.454	1.02839	0.314706	3.26779	0.00108391	0.0415704	ENSP00000312880	XP_043869027
122781420	SLC16A12	134.934	1.02689	0.290783	3.53146	0.000413272	0.0243669	ENSP00000360855	XP_043900985
122759556	CA4	51.861	1.01343	0.278987	3.63255	0.000280633	0.0195537	ENSP00000300900	XP_043870418
122778132	MICU3	137.992	1.01293	0.308723	3.28104	0.00103427	0.0406161	ENSP00000321455	XP_043895658
122768144	OPN1LW	269.525	1.00943	0.223228	4.52195	6.12734e-06	0.00192564	ENSP00000358967	XP_043879847
122779173	RAP1GAP2	651.007	1.00398	0.315649	3.18067	0.00146933	0.0480312	ENSP00000439688	XP_043897236
122758644	MMP17	326.864	1.0037	0.269339	3.72651	0.000194146	0.015844	ENSP00000441106	XP_043868847
122774709	SMPDL3B	262.984	1.00316	0.270567	3.70762	0.000209216	0.01644	ENSP00000363001	XP_043890121
122761701	STMN1	412.756	0.999305	0.300978	3.32019	0.000899551	0.0379399	ENSP00000363409	XP_043872881
122783915	SOGA3	602.22	0.989797	0.302373	3.27343	0.00106252	0.0411439	ENSP00000435559	XP_043904814
122771287	SOCS7	311.317	0.970636	0.218483	4.44261	8.88745e-06	0.00246927	ENSP00000488601	XP_043884702
122769341	CHRND	292.676	0.96881	0.211663	4.57713	4.71396e-06	0.00166313	ENSP00000258385	XP_043881748
122758344	NEFL	867.86	0.966936	0.279408	3.46065	0.000538863	0.0281157	ENSP00000482169	XP_043868393
122777714	SYP	652.051	0.946094	0.278602	3.39586	0.000684124	0.0320344	ENSP00000418169	XP_043895062
122769374	VIPR2	868.868	0.946031	0.223538	4.23208	2.31541e-05	0.00480979	ENSP00000262178	XP_043881813
122775488	SYT12	213.695	0.945636	0.253663	3.72792	0.000193064	0.0158348	ENSP00000435316	XP_043891310
122773463	COPB2	606.951	0.917981	0.272707	3.36617	0.000762187	0.034371	ENSP00000329419	XP_043888112
122784225	ZNF568	1683.86	0.896826	0.281509	3.18578	0.00144366	0.0479718	ENSP00000466901	XP_043905319
122779601	DSCAML1	1510.1	0.885062	0.279236	3.16959	0.00152656	0.0486671	ENSP00000498769	XP_043898040
122758682	SEPTIN5	1779.93	0.882646	0.255687	3.45205	0.000556335	0.0286687	ENSP00000391311	XP_043868898
122769087	AFAP1L2	308.041	0.876039	0.271851	3.2225	0.00127077	0.0453296	ENSP00000303042	XP_043881299
122762102	VLDLR	1258.19	0.875371	0.218902	3.99892	6.36319e-05	0.00810437	ENSP00000371532	XP_043873219
122764787	RNF130	3230.91	0.871781	0.247137	3.52753	0.000419463	0.0243669	ENSP00000429509	XP_043874659
122780197	EXTL2	373.31	0.859244	0.221313	3.88248	0.000103394	0.0111561	ENSP00000359132	XP_043898987
122784799	TECPR1	744.502	0.853476	0.189437	4.50533	6.62691e-06	0.00201776	ENSP00000404923	XP_043906087
122779379	MYO7A	1402.48	0.848942	0.19664	4.31724	1.57991e-05	0.00381702	ENSP00000386635	XP_043897583
122768732	H6PD	1285.82	0.847543	0.266655	3.17843	0.00148075	0.0481178	ENSP00000366620	XP_043880863
122775071	CSF3R	467.978	0.842119	0.204415	4.11965	3.79443e-05	0.00634127	ENSP00000355406	XP_043890719
122764955	SH3YL1	95.2754	0.833957	0.236582	3.52502	0.000423453	0.0243836	ENSP00000348471	XP_043874916
122785733	PMM1	453.708	0.830682	0.250734	3.313	0.000922994	0.0384904	ENSP00000216259	XP_043907591
122766766	DTX4	346.447	0.82858	0.235409	3.51975	0.000431958	0.0246183	ENSP00000434055	XP_043877856
122786247	nrsn1l	363.655	0.824985	0.161444	5.11005	3.22072e-07	0.000248256	ENSP00000367739	XP_043908336
122775082	RNF41	182.475	0.822453	0.26066	3.15527	0.00160351	0.0499499	ENSP00000447303	XP_043890745
122782016	TMEM41A	116.506	0.820373	0.226402	3.62353	0.00029061	0.0197967	ENSP00000406885	XP_043902125
122776287	SLC27A2	202.233	0.810903	0.249422	3.25113	0.00114947	0.0429401	ENSP00000267842	XP_043892674
122785042	p3h4	707.255	0.794568	0.22301	3.56293	0.000366735	0.0228331	ENSP00000377505	XP_043906541
122765295	CLYBL	1573.19	0.793649	0.207104	3.83213	0.000127039	0.0121711	ENSP00000342991	XP_043875401
122773609	ESRRG	139.961	0.793241	0.169091	4.69122	2.71581e-06	0.00113895	ENSP00000417374	XP_043888334
122758862	RADIL	602.644	0.787644	0.208366	3.7801	0.000156763	0.0141068	ENSP00000382492	XP_043869176
122784339	ASAP2	1601.61	0.777182	0.164359	4.72855	2.26128e-06	0.00100523	ENSP00000281419	XP_043905509
122773029	KCTD14	265.373	0.770311	0.219158	3.51486	0.000439978	0.0247234	ENSP00000431155	XP_043887331
122771464	FBXO41	970.849	0.769822	0.21672	3.55215	0.000382097	0.0233321	ENSP00000295133	XP_043884986
122765537	TNIK	2281.62	0.761565	0.196297	3.87966	0.000104603	0.011227	ENSP00000284483	XP_043875859
122779530	MYO18A	810.357	0.75821	0.232006	3.26806	0.00108286	0.0415704	ENSP00000437073	XP_043897917
122779283	CAMKK1	1363.94	0.757997	0.202436	3.74437	0.000180847	0.0153423	ENSP00000323118	XP_043897392
122759446	JAKMIP3	133.43	0.753097	0.214553	3.51007	0.000447993	0.0249562	ENSP00000499285	XP_043870268
122776709	SLC11A2	342.247	0.751877	0.166357	4.51965	6.19425e-06	0.00192564	ENSP00000378364	XP_043893308
122778257	F9	446.467	0.751161	0.195899	3.83443	0.000125854	0.0121711	ENSP00000218099	XP_043895867
122775165	KLF6	3471.32	0.751106	0.175671	4.27565	1.90581e-05	0.00432519	ENSP00000419923	XP_043890893
122779058	ORC2	1046.91	0.735254	0.227753	3.2283	0.00124529	0.044986	ENSP00000234296	XP_043897129
122774935	CBX3	2115.54	0.732169	0.164376	4.45424	8.4192e-06	0.00240028	ENSP00000379670	XP_043890484
122774458	TRIM46	276.206	0.72849	0.16817	4.33187	1.47847e-05	0.0036897	ENSP00000334657	XP_043889699
122775978	SLCO1C1	574.198	0.726385	0.223732	3.24667	0.00116762	0.0433933	ENSP00000266509	XP_043892193
122780659	EFNA2	267.644	0.723698	0.211552	3.42089	0.000624159	0.0305058	ENSP00000215368	XP_043899712
122770012	ADD2	618.801	0.72132	0.226531	3.1842	0.00145153	0.0480021	ENSP00000384677	XP_043882896
122761392	PTPRR	750.756	0.719712	0.163931	4.39033	1.13177e-05	0.0029595	ENSP00000283228	XP_043872574
122762155	TRPV1	477.479	0.719637	0.220236	3.26757	0.00108475	0.0415704	ENSP00000382659	XP_043873285
122763160	PYGB	2307.6	0.718111	0.214074	3.35449	0.000795104	0.0351347	ENSP00000216962	XP_043874154
122781894	OGDHL	938.044	0.714489	0.190571	3.74921	0.000177396	0.0153268	ENSP00000363216	XP_043901910
122763658	RBM44	8455.45	0.699354	0.189598	3.68863	0.000225469	0.0168171	ENSP00000386727	XP_043874278
122784989	PKD1	1770.12	0.695719	0.096202	7.23185	4.76457e-13	2.64755e-09	ENSP00000434417	XP_043906417
122777255	FAM217B	942.154	0.694376	0.16795	4.13441	3.55871e-05	0.00608451	ENSP00000354056	XP_043894299
122778037	PCDHAC2	388.965	0.693826	0.206728	3.35623	0.000790137	0.0350703	ENSP00000478629	XP_043895530
122758023	YTHDC2	17784.1	0.692254	0.212718	3.25433	0.00113662	0.0426031	ENSP00000161863	XP_043867739
122768757	BHLHE40	3961.52	0.689169	0.217738	3.16513	0.00155014	0.0491704	ENSP00000256495	XP_043880900
122775390	FAM174B	262.143	0.679902	0.204771	3.32031	0.000899189	0.0379399	ENSP00000329040	XP_043891168
122766559	FAR1	418.747	0.6718	0.197422	3.40286	0.000666852	0.0315364	ENSP00000346874	XP_043877455
122769768	HIC2	241.871	0.668848	0.210698	3.17444	0.00150124	0.048289	ENSP00000387757	XP_043882530
122783252	EGLN3	3143.53	0.667369	0.189105	3.5291	0.000416983	0.0243669	ENSP00000250457	XP_043903897
122758405	PHYHD1	559.336	0.660225	0.143953	4.5864	4.50947e-06	0.00161665	ENSP00000361673	XP_043868506
122760169	PALS2	1362.59	0.6493	0.160466	4.04633	5.20269e-05	0.00746066	ENSP00000379737	XP_043871190
122778109	CETN1	281.248	0.646864	0.194582	3.32437	0.00088619	0.0376392	ENSP00000319052	XP_043895630
122778922	SETD7	2112.98	0.644943	0.129063	4.99712	5.81921e-07	0.000359288	ENSP00000427300	XP_043897018
122787128	LRP4	5201.24	0.637122	0.196799	3.23743	0.00120613	0.0443024	ENSP00000367888	XP_043909664
122772332	MAPK8IP1	267.282	0.636592	0.201794	3.15467	0.00160679	0.0499499	ENSP00000241014	XP_043886235
122778543	TMX2	472.866	0.636571	0.177234	3.59169	0.000328536	0.0215128	ENSP00000278422	XP_043896477
122777272	CACNA2D3	629.177	0.635924	0.179065	3.55135	0.000383259	0.0233389	ENSP00000288197	XP_043894329
122765476	SLAIN1	449.832	0.631702	0.190919	3.30874	0.000937183	0.0386923	ENSP00000267219	XP_043875670
122785087	PITPNC1	638.504	0.629762	0.197436	3.18971	0.00142418	0.0478176	ENSP00000464006	XP_043906635
122777027	RAP1GAP	411.344	0.625888	0.164955	3.79429	0.000148067	0.0135995	ENSP00000441661	XP_043893877
122786198	MYO1D	1754.89	0.618489	0.122485	5.04949	4.42985e-07	0.000289595	ENSP00000324527	XP_043908262
122775080	EPB41L4B	542.744	0.610233	0.160115	3.81121	0.000138289	0.0131357	ENSP00000363694	XP_043890740
122784541	FAM49B	1201.31	0.603898	0.145976	4.13698	3.51912e-05	0.00608451	ENSP00000514126	XP_043867668
122783283	marc1	502.472	0.603619	0.181465	3.32637	0.000879866	0.0375794	ENSP00000355877	XP_043903937
122785818	ARL6IP5	517.887	0.602175	0.178029	3.38246	0.000718399	0.0332664	ENSP00000273258	XP_043907718
122758137	AGXT2	729.762	0.601375	0.170345	3.53033	0.000415037	0.0243669	ENSP00000231420	XP_043867998
122785675	NCKAP5	5407.9	0.597112	0.153361	3.8935	9.88067e-05	0.0107656	ENSP00000387128	XP_043907531
122771074	UGP2	2995.63	0.595182	0.146291	4.06848	4.73213e-05	0.00725386	ENSP00000411803	XP_043884332
122771050	RADIL	929.932	0.590002	0.159702	3.6944	0.000220406	0.0166632	ENSP00000382492	XP_043884280
122773981	NPAS3	628.441	0.589757	0.175496	3.36051	0.000777993	0.0347465	ENSP00000319610	XP_043888955
122783864	STXBP5	1728.74	0.58249	0.154331	3.7743	0.000160456	0.0143809	ENSP00000321826	XP_043904719
122766282	ZNF287	496.427	0.582206	0.129834	4.48422	7.318e-06	0.00219807	ENSP00000379169	XP_043876949
122782735	DDO	543.895	0.581333	0.139982	4.15292	3.28264e-05	0.00588414	ENSP00000357920	XP_043903151
122777619	TUBA1B	401.716	0.580115	0.155735	3.725	0.000195314	0.015844	ENSP00000336799	XP_043894889
122774847	IFFO1	2041.44	0.574925	0.174963	3.28599	0.00101625	0.0401212	ENSP00000380052	XP_043890343
122766847	SMIM30	377.453	0.574034	0.158382	3.62437	0.000289669	0.0197967	ENSP00000490064	XP_043877982
122759486	ITGAM	764.451	0.572778	0.174866	3.27552	0.00105468	0.040983	ENSP00000441691	XP_043870326
122774543	ADHFE1	1862.92	0.572475	0.154237	3.71165	0.000205914	0.0163423	ENSP00000379865	XP_043889872
122758748	TMEM132C	659.199	0.564126	0.175508	3.21424	0.0013079	0.0459252	ENSP00000410852	XP_043869006
122771681	LYG2	401.225	0.559072	0.122859	4.55052	5.35126e-06	0.00174915	ENSP00000327533	XP_043885324
122772059	TTR	152.131	0.556504	0.170766	3.25888	0.00111853	0.042426	ENSP00000237014	XP_043885654
122775068	TRIM25	200.848	0.555909	0.168165	3.30574	0.000947276	0.0389188	ENSP00000445961	XP_043890712
122786755	RIDA	1548.54	0.546887	0.135403	4.03896	5.36885e-05	0.00755275	ENSP00000254878	XP_043909157
122768990	fancg	734.63	0.537514	0.160819	3.34236	0.000830683	0.0360617	ENSP00000512826	XP_043881172
122774431	CTSS	3373.26	0.537305	0.163691	3.28244	0.00102911	0.0404852	ENSP00000505359	XP_043889639
122778381	SHISA3	164.07	0.537168	0.161696	3.32208	0.000893478	0.0378273	ENSP00000326445	XP_043896168
122764799	SLC22A6	162.906	0.534141	0.164091	3.25515	0.00113331	0.0426031	ENSP00000353597	XP_043874680
122775097	TMEM145	291.61	0.533136	0.143671	3.7108	0.000206604	0.0163423	ENSP00000500040	XP_043890764
122758789	DCXR	402.255	0.53198	0.137859	3.85887	0.000113914	0.0115682	ENSP00000303356	XP_043869031
122772726	CDYL2	695.945	0.531225	0.148289	3.58236	0.0003405	0.0218831	ENSP00000476295	XP_043886893
122778962	PPP1R3C	6257.84	0.530367	0.111053	4.77578	1.79014e-06	0.000925336	ENSP00000238994	XP_043897067
122770978	RADIL	707.238	0.525155	0.165906	3.16537	0.00154887	0.0491704	ENSP00000382492	XP_043884153
122764436	SEC23A	1181.27	0.522558	0.152794	3.42002	0.000626159	0.0305211	ENSP00000306881	XP_043874503
122781800	CYP3A4	408.81	0.519478	0.156281	3.32401	0.00088734	0.0376392	ENSP00000498939	XP_043901756
122779714	SPTBN4	184.188	0.519247	0.159808	3.24919	0.00115736	0.0431459	ENSP00000469242	XP_043898236
122761240	CASP8	1309.23	0.51203	0.150789	3.39568	0.000684588	0.0320344	ENSP00000501268	XP_043872356
122765362	SLITRK6	407.766	0.510622	0.120148	4.24996	2.13813e-05	0.00452612	ENSP00000496428	XP_043875524
122783917	LPIN1	1074.36	0.508712	0.114949	4.42556	9.61924e-06	0.00257599	ENSP00000256720	XP_043904819
122784065	FDFT1	1737.76	0.50759	0.160462	3.1633	0.00155993	0.0492764	ENSP00000491537	XP_043905076
122775285	CREB3L4	1282.57	0.506907	0.15475	3.27565	0.00105418	0.040983	ENSP00000357592	XP_043891070
122779136	INTS15	2463.96	0.506716	0.124315	4.07607	4.58032e-05	0.00711935	ENSP00000340220	XP_043897216
122783893	ZNF395	2800.79	0.505652	0.118759	4.25781	2.06444e-05	0.00441214	ENSP00000428452	XP_043904782
122782856	PYGL	3686.05	0.505418	0.126755	3.98736	6.68129e-05	0.00830956	ENSP00000216392	XP_043903350
122783685	aff3	538.024	0.501659	0.144846	3.4634	0.000533385	0.02793	ENSP00000416685	XP_043904415
122759987	EEF1D	3163.93	0.501508	0.128385	3.90627	9.37322e-05	0.0104169	ENSP00000432429	XP_043870966
122768005	KCNQ2	1381.9	0.50108	0.145883	3.43481	0.000592964	0.0298862	ENSP00000353668	XP_043879543
122779944	SPTBN4	407.491	0.500502	0.132186	3.78635	0.000152876	0.0139834	ENSP00000469242	XP_043898584
122777034	TP73	622.7	0.497862	0.133143	3.73931	0.000184528	0.0153794	ENSP00000367545	XP_043893900
122776617	ATXN7L2	1689.88	0.496723	0.118321	4.19811	2.69156e-05	0.00526072	ENSP00000358886	XP_043893164
122784553	HECA	315.118	0.493556	0.127906	3.85874	0.000113971	0.0115682	ENSP00000356630	XP_043905799
122775003	RAD54B	959.431	0.491898	0.15006	3.278	0.00104546	0.0408392	ENSP00000336606	XP_043890604
122781449	CAPN1	2144.46	0.49136	0.141794	3.46532	0.00052961	0.0279222	ENSP00000431984	XP_043901034
122771362	ARHGAP10	4609.98	0.491034	0.144227	3.40458	0.00066266	0.0315317	ENSP00000336923	XP_043884832
122782489	STX11	1139.29	0.489183	0.14919	3.27894	0.00104199	0.0408173	ENSP00000513680	XP_043902749
122758513	MYO18B	800.117	0.485015	0.150137	3.23049	0.00123579	0.0448628	ENSP00000334563	XP_043868678
122783823	rfx6	1998.2	0.482169	0.13413	3.59479	0.000324657	0.0214129	ENSP00000332208	XP_043904644
122767172	TRIM35	416.744	0.482061	0.151004	3.19236	0.00141113	0.0474512	ENSP00000301924	XP_043878497
122769218	DAO	1347.64	0.480951	0.12996	3.70075	0.000214963	0.0165902	ENSP00000228476	XP_043881522
122775116	FBXW7	702.096	0.479642	0.0986011	4.86447	1.14766e-06	0.000671291	ENSP00000474971	XP_043890792
122762144	ITIH5	1189.77	0.478649	0.122672	3.90187	9.54541e-05	0.0104515	ENSP00000380333	XP_043873270
122758565	SPR	440.216	0.47562	0.136442	3.48587	0.000490534	0.0266579	ENSP00000234454	XP_043868749
122763165	BANF1	202.743	0.473825	0.13032	3.63587	0.000277046	0.0194256	ENSP00000432867	XP_043874163
122786367	FKBP14	483.065	0.473281	0.131026	3.6121	0.000303726	0.0204573	ENSP00000222803	XP_043908563
122761330	EPHA5	367.86	0.473187	0.145649	3.24882	0.00115887	0.0431459	ENSP00000389208	XP_043872463
4266844	CYTB	156889	0.465912	0.143837	3.23916	0.00119883	0.0441165	ENSP00000354554	YP_740279
122773069	CEP126	1705.82	0.462274	0.106771	4.32957	1.49401e-05	0.0036897	ENSP00000263468	XP_043887387
122765009	APBB1IP	474.381	0.461433	0.13018	3.54457	0.000393255	0.0237524	ENSP00000365411	XP_043874965
122761490	STRN	1514.83	0.460339	0.143057	3.21787	0.00129147	0.0456368	ENSP00000263918	XP_043872670
122774796	FBXO32	1453.79	0.458008	0.132967	3.44453	0.000572059	0.0290965	ENSP00000428205	XP_043890251
122760703	CAMSAP3	1998.74	0.457839	0.118043	3.87859	0.000105062	0.011227	ENSP00000416797	XP_043871794
122778645	ATP10B	1712.32	0.457091	0.141942	3.22026	0.00128074	0.0453296	ENSP00000493802	XP_043896644
122772819	SDR42E1	388.863	0.45661	0.118105	3.86615	0.000110568	0.0115682	ENSP00000332407	XP_043887059
122785909	stx1b	241.773	0.456173	0.13643	3.34363	0.000826899	0.0359677	ENSP00000215095	XP_043907856
122771497	GRIN2B	790.53	0.454358	0.128838	3.52658	0.00042097	0.0243669	ENSP00000477455	XP_043885036
122759462	FOXK2	5663.04	0.451529	0.127988	3.5279	0.000418875	0.0243669	ENSP00000335677	XP_043870289
122770912	PDCD4	17598.4	0.451262	0.120683	3.73924	0.000184574	0.0153794	ENSP00000376816	XP_043884059
122764828	SEC23A	888.443	0.447997	0.135392	3.30887	0.000936717	0.0386923	ENSP00000306881	XP_043874711
122773475	PRCP	690.039	0.444986	0.131663	3.37974	0.00072554	0.0334576	ENSP00000317362	XP_043888135
122761909	MEGF9	561.185	0.442942	0.137879	3.21254	0.00131565	0.0460112	ENSP00000363040	XP_043873027
122778199	NIPSNAP3A	834.084	0.434774	0.120596	3.60522	0.000311888	0.0207555	ENSP00000363899	XP_043895772
122784290	tab2	2867.88	0.434527	0.116019	3.7453	0.000180175	0.0153423	ENSP00000356426	XP_043905427
122765946	COL4A1	11440.2	0.432394	0.122896	3.51838	0.000434182	0.0246818	ENSP00000364979	XP_043876378
122778212	SMARCD3	2278.51	0.430285	0.134198	3.20633	0.00134439	0.0466387	ENSP00000262188	XP_043895790
122779597	EPHB4	1690.44	0.430211	0.133571	3.22083	0.0012782	0.0453296	ENSP00000350896	XP_043898024
122758385	ALAD	2198.17	0.426191	0.113912	3.74139	0.000183005	0.0153794	ENSP00000386284	XP_043868472
122766514	NDRG2	1839.58	0.424465	0.11561	3.67151	0.000241122	0.0174528	ENSP00000380949	XP_043877377
122773404	ARFIP2	751.394	0.424115	0.122879	3.4515	0.000557487	0.0286687	ENSP00000484121	XP_043888011
122772333	NRBP2	2539.73	0.423763	0.128459	3.29882	0.000970934	0.0392441	ENSP00000414055	XP_043886237
122779736	ARHGAP26	766.369	0.416249	0.123606	3.36756	0.000758378	0.034371	ENSP00000495131	XP_043898259
122785883	MPP2	1759.91	0.415918	0.123773	3.36033	0.000778501	0.0347465	ENSP00000428182	XP_043907814
122759253	PDZD7	881.652	0.41572	0.128475	3.2358	0.00121301	0.0443024	ENSP00000480489	XP_043869905
122768981	RUSC2	5807.12	0.414672	0.0983996	4.21416	2.50706e-05	0.00506586	ENSP00000393922	XP_043881157
122776150	KIAA0513	1539.26	0.408469	0.101313	4.03176	5.536e-05	0.00770091	ENSP00000446439	XP_043892475
122777867	ZNF362	4547.42	0.40704	0.0980053	4.15324	3.27798e-05	0.00588414	ENSP00000362527	XP_043895309
122778556	SLC16A2	1208.38	0.40663	0.116887	3.47883	0.000503605	0.0272351	ENSP00000465734	XP_043896506
122774200	COQ3	1114.81	0.406065	0.116896	3.47373	0.000513284	0.02737	ENSP00000254759	XP_043889209
122769023	RILPL2	280.901	0.404286	0.119416	3.38552	0.000710428	0.0330854	ENSP00000280571	XP_043881215
122774224	PON2	487.318	0.403693	0.115443	3.49689	0.00047071	0.0258333	ENSP00000488838	XP_043889257
122762301	NECTIN3	6011.02	0.402732	0.0886248	4.54424	5.5133e-06	0.001776	ENSP00000513010	XP_043873446
122775526	ETFBKMT	356.925	0.401033	0.11255	3.56314	0.000366443	0.0228331	ENSP00000350353	XP_043891369
122777857	SULT1A3	711.893	0.398441	0.0960542	4.14809	3.35259e-05	0.00589231	ENSP00000378570	XP_043895292
122758964	RAC3	2036.22	0.39826	0.125627	3.17017	0.00152351	0.0486537	ENSP00000304283	XP_043869315
122769223	RNF215	584.53	0.396743	0.125802	3.1537	0.00161213	0.049976	ENSP00000215798	XP_043881530
122772495	NEO1	2923.72	0.391772	0.113428	3.45392	0.000552493	0.0286253	ENSP00000453317	XP_043886550
122768326	LRIG2	2674.83	0.390923	0.10291	3.7987	0.000145457	0.0135843	ENSP00000355396	XP_043880177
122774438	JAZF1	753.127	0.389828	0.121353	3.21235	0.00131656	0.0460112	ENSP00000283928	XP_043889651
122783969	PELI2	3023.61	0.388339	0.112383	3.45551	0.000549248	0.0285237	ENSP00000267460	XP_043904901
122771361	SMAD1	2676.85	0.387839	0.0948847	4.08748	4.36087e-05	0.00697332	ENSP00000426568	XP_043884828
122773774	NLK	1067.99	0.38763	0.106075	3.6543	0.000257886	0.0183719	ENSP00000384625	XP_043888621
122786433	sdc3	3251.73	0.386202	0.104293	3.70306	0.000213014	0.0165547	ENSP00000338346	XP_043908663
122768245	ARHGAP39	4809.11	0.381395	0.120644	3.16132	0.00157054	0.0492764	ENSP00000366522	XP_043880026
122772899	SLC22A18	435.394	0.376013	0.0934886	4.02202	5.77008e-05	0.00786819	ENSP00000369948	XP_043887167
122769369	RASSF2	1315.34	0.372939	0.100917	3.69549	0.000219463	0.0166485	ENSP00000368684	XP_043881789
122776173	CRY1	1564.88	0.364976	0.100921	3.61645	0.000298669	0.0202394	ENSP00000008527	XP_043892506
122762411	SCGN	494.359	0.364501	0.110665	3.29375	0.00098861	0.0397069	ENSP00000367197	XP_043873527
122769022	KMT5A	706.177	0.363817	0.0941816	3.86294	0.000112033	0.0115682	ENSP00000384629	XP_043881214
122786328	RUNX1T1	1313.42	0.361652	0.113595	3.18371	0.00145403	0.0480021	ENSP00000480500	XP_043908490
122771012	GGA1	1172.05	0.360764	0.106818	3.37736	0.000731854	0.0336633	ENSP00000341344	XP_043884214
122784558	HINT3	357.504	0.360341	0.100338	3.59127	0.000329076	0.0215128	ENSP00000229633	XP_043905808
122779888	DYNLL2	1697.52	0.359191	0.110648	3.24624	0.00116941	0.0433933	ENSP00000477310	XP_043898486
122776450	PGGHG	1641.83	0.354238	0.11081	3.1968	0.00138963	0.0472219	ENSP00000387185	XP_043892935
122775259	MAPRE2	1677.75	0.353423	0.100562	3.51446	0.000440647	0.0247234	ENSP00000300249	XP_043891034
122765897	RPL34	18267.1	0.353109	0.108308	3.26023	0.00111322	0.0423654	ENSP00000378163	XP_043876303
122759069	MPRIP	1751.65	0.35273	0.104709	3.36865	0.00075536	0.0343341	ENSP00000342379	XP_043869517
122786622	rpl15	43657.6	0.352072	0.110515	3.18573	0.00144388	0.0479718	ENSP00000483260	XP_043908997
122774606	ZHX2	8326.43	0.349344	0.0923499	3.78283	0.000155058	0.0140101	ENSP00000314709	XP_043889974
122765387	RPL8	53384.3	0.348612	0.102382	3.405	0.000661632	0.0315317	ENSP00000262584	XP_043875559
122774094	STX12	1092.27	0.347553	0.0981111	3.54244	0.000396436	0.0238796	ENSP00000363054	XP_043889036
122782958	C14orf28	610.97	0.347489	0.103115	3.36991	0.000751928	0.0342482	ENSP00000326846	XP_043903505
122779161	FAM222B	453.961	0.346514	0.108502	3.19363	0.00140494	0.0473145	ENSP00000463642	XP_043897213
122777997	DNAJC4	955.997	0.344203	0.0923938	3.7254	0.000195009	0.015844	ENSP00000320548	XP_043895428
122761389	CCT2	12624.9	0.34266	0.088391	3.87664	0.000105911	0.0112635	ENSP00000299300	XP_043872570
122761241	TMBIM1	1386.57	0.342559	0.107563	3.18473	0.00144889	0.0479946	ENSP00000409738	XP_043872358
122780181	SLC46A3	753.103	0.34223	0.104382	3.27865	0.00104307	0.0408173	ENSP00000370192	XP_043898963
122770611	MAP3K3	2520.97	0.341676	0.101631	3.36192	0.000774039	0.0346866	ENSP00000354485	XP_043883506
122780953	MCCC2	1091.46	0.340483	0.0972823	3.49995	0.000465345	0.025602	ENSP00000343657	XP_043900332
122773043	TAPBPL	1457.57	0.338924	0.0904783	3.74592	0.000179733	0.0153423	ENSP00000266556	XP_043887356
122765885	TMEM256	1614.5	0.336793	0.0815002	4.13242	3.58971e-05	0.00608451	ENSP00000301939	XP_043876287
122786538	RNF19A	3802.54	0.335336	0.101781	3.29467	0.000985367	0.0396771	ENSP00000342667	XP_043908844
122759181	DLG5	3507.1	0.330093	0.096497	3.42076	0.000624472	0.0305058	ENSP00000361467	XP_043869760
122766892	USP6NL	3189.39	0.329783	0.0944791	3.49054	0.000482049	0.0263255	ENSP00000277575	XP_043878049
122761002	ELMO3	1524.36	0.328875	0.0995578	3.30336	0.000955333	0.0390254	ENSP00000377566	XP_043872134
122764246	PDIA5	1463.91	0.328274	0.102472	3.20354	0.00135749	0.0466387	ENSP00000323313	XP_043874467
122765902	PLCB3	2170.05	0.327098	0.101534	3.22155	0.00127499	0.0453296	ENSP00000443631	XP_043876315
122770635	TMED1	2515.23	0.325478	0.101722	3.19967	0.00137585	0.0469755	ENSP00000214869	XP_043883535
122772937	PNKP	2375.19	0.323879	0.092171	3.51389	0.000441589	0.0247234	ENSP00000472300	XP_043887184
122765964	RPS4X	62185.7	0.317989	0.0852306	3.73092	0.000190781	0.0157055	ENSP00000362744	XP_043876423
122775234	RPL18	37009.7	0.316821	0.0886157	3.57522	0.000349928	0.022399	ENSP00000447001	XP_043890986
122765841	GBA3	534.367	0.313427	0.0933386	3.35795	0.000785223	0.0349763	ENSP00000427458	XP_043876217
122782256	TSNAX	4324.22	0.313116	0.0908577	3.44622	0.000568482	0.0289808	ENSP00000355599	XP_043902475
122786375	ZNF865	6542.81	0.308647	0.0970445	3.18047	0.00147038	0.0480312	ENSP00000457715	XP_043908578
122775741	RPL4	76460.2	0.306972	0.0873454	3.51446	0.000440645	0.0247234	ENSP00000311430	XP_043891799
122780957	PCGF5	1862.73	0.306728	0.0957571	3.20318	0.00135918	0.0466387	ENSP00000479492	XP_043900730
122787024	SMAD2	3615.55	0.305814	0.0717266	4.26361	2.01155e-05	0.00441214	ENSP00000349282	XP_043909495
122759509	FAM117A	2478.18	0.292411	0.0805722	3.62918	0.000284324	0.0196433	ENSP00000240364	XP_043870368
122783372	traf3	1008.51	0.286967	0.0840486	3.4143	0.000639458	0.0310333	ENSP00000514678	XP_043904072
122771673	RPS15A	27301.8	0.282026	0.0817876	3.44828	0.000564178	0.028894	ENSP00000458115	XP_043885311
122786229	USF2	2763.52	0.269269	0.0808221	3.33163	0.000863405	0.0371197	ENSP00000222305	XP_043908314
122771020	RPS3A	46891	0.264005	0.0647391	4.07798	4.54287e-05	0.00711087	ENSP00000346050	XP_043884230
122779615	RIOX2	1318.57	0.263375	0.0831032	3.16925	0.00152831	0.0486671	ENSP00000353395	XP_043898067
122778885	CCDC142	1537.04	0.262853	0.0794251	3.30945	0.000934803	0.0386923	ENSP00000377537	XP_043896968
122784496	BRMS1L	2485.56	0.250516	0.0765584	3.27222	0.00106705	0.041176	ENSP00000216807	XP_043905730
122773986	ECH1	2408.28	0.244998	0.0611401	4.00715	6.14546e-05	0.00800194	ENSP00000221418	XP_043888964
122770024	NPEPL1	5584.56	0.237252	0.0745588	3.18209	0.00146219	0.0480312	ENSP00000434810	XP_043882913
122785632	ACO2	3660.12	0.231767	0.0608442	3.8092	0.000139418	0.0131866	ENSP00000216254	XP_043907456
122769569	TSC1	4565.31	0.22864	0.071335	3.20516	0.00134989	0.0466387	ENSP00000495821	XP_043882131
122779460	MINK1	19334.3	0.224291	0.0629982	3.56028	0.000370456	0.0229325	ENSP00000269296	XP_043897783
122774816	ADAR	14803.5	0.180563	0.0527369	3.42384	0.000617431	0.0304244	ENSP00000431794	XP_043890287
122773678	RNPEPL1	4174.38	-0.16691	0.0506105	-3.29793	0.000974018	0.0392913	ENSP00000270357	XP_043888445
122758236	ZFYVE16	5993.02	-0.172646	0.0527972	-3.26998	0.00107555	0.041432	ENSP00000426848	XP_043868191
122781996	SLC29A1	34840.9	-0.194392	0.0590664	-3.29108	0.000998028	0.0398726	ENSP00000360773	XP_043902091
122772195	THAP11	3449.2	-0.215188	0.0651512	-3.3029	0.000956892	0.0390254	ENSP00000304689	XP_043885886
122783828	cgrrf1	3699.52	-0.232611	0.0725881	-3.20454	0.00135278	0.0466387	ENSP00000216420	XP_043904651
122766501	ARID2	13860.4	-0.234423	0.0611259	-3.83509	0.00012552	0.0121711	ENSP00000335044	XP_043877354
122768229	PXK	6743.04	-0.234606	0.0642829	-3.64959	0.000262659	0.0186521	ENSP00000305045	XP_043879994
122769931	PITPNM2	5515.62	-0.237284	0.0684792	-3.46505	0.000530128	0.0279222	ENSP00000322218	XP_043882773
122784580	MIA3	8562.44	-0.23912	0.0743755	-3.21503	0.00130429	0.0459247	ENSP00000340900	XP_043905836
122778293	CEP170	7333.66	-0.240866	0.067721	-3.55674	0.000375489	0.0230552	ENSP00000338161	XP_043895953
122778295	HINT1	2307.52	-0.241834	0.0761048	-3.17765	0.00148474	0.0481772	ENSP00000304229	XP_043895961
122774408	TUBB	1908.67	-0.244757	0.0769387	-3.1812	0.00146667	0.0480312	ENSP00000339001	XP_043889581
122765397	UBR3	9104.72	-0.249773	0.0745989	-3.34821	0.000813347	0.0356086	ENSP00000272793	XP_043875571
122775131	CEP76	2229.64	-0.253617	0.0740279	-3.42597	0.000612612	0.0302756	ENSP00000262127	XP_043890825
122760548	CSTF1	2616.04	-0.256458	0.0767861	-3.3399	0.000838089	0.0363123	ENSP00000217109	XP_043871582
122759085	fancb	1745.64	-0.257465	0.0800898	-3.2147	0.00130582	0.0459247	ENSP00000512578	XP_043869551
122775407	POGLUT3	2346.67	-0.260351	0.0768737	-3.38674	0.000707284	0.0330269	ENSP00000315386	XP_043891194
122768511	SMARCD1	9176.17	-0.264477	0.0837809	-3.15677	0.00159528	0.0499216	ENSP00000378414	XP_043880499
122785023	SMARCA4	39636.3	-0.265117	0.0831937	-3.18674	0.00143886	0.0479718	ENSP00000343896	XP_043906507
122758026	GPR155	1360.38	-0.265383	0.0751882	-3.52958	0.000416224	0.0243669	ENSP00000295500	XP_043867748
122761201	WEE1	11177.4	-0.270437	0.0778339	-3.47453	0.000511742	0.02737	ENSP00000402084	XP_043872312
122772014	MRPL46	3559.65	-0.270793	0.0813641	-3.32816	0.000874209	0.0374394	ENSP00000312311	XP_043885569
122779493	FNIP1	5201.18	-0.271738	0.0793035	-3.42656	0.000611275	0.0302756	ENSP00000309266	XP_043897850
122777252	BRPF1	8584.17	-0.273185	0.0858748	-3.1812	0.00146665	0.0480312	ENSP00000507469	XP_043894295
122780010	HNRNPAB	15241.5	-0.275091	0.0833111	-3.30197	0.000960089	0.0390588	ENSP00000422501	XP_043898697
122784148	sec63	19052.1	-0.276593	0.0864677	-3.1988	0.00138001	0.0470453	ENSP00000357998	XP_043905196
122780142	FAM76B	1903.05	-0.277259	0.0718623	-3.85819	0.000114228	0.0115682	ENSP00000351631	XP_043898890
122784152	rmdn3	6922.27	-0.278959	0.0728803	-3.82763	0.000129384	0.0123426	ENSP00000342493	XP_043905202
122782292	ARID4B	10469.9	-0.280185	0.0717221	-3.90653	9.36303e-05	0.0104169	ENSP00000264184	XP_043902527
122778117	KMT2C	22319.2	-0.280601	0.0839108	-3.34404	0.000825692	0.0359677	ENSP00000507485	XP_043895674
122765225	YME1L1	6601.19	-0.280632	0.0869377	-3.22796	0.00124674	0.044986	ENSP00000365184	XP_043875320
122787049	ANK1	9439.81	-0.280639	0.0751742	-3.73319	0.000189072	0.0156721	ENSP00000265709	XP_043909538
122774225	TAF2	6907.9	-0.286224	0.0800967	-3.57348	0.000352262	0.0224347	ENSP00000509206	XP_043889259
122782629	TFB1M	3939.04	-0.287387	0.0891336	-3.22423	0.00126312	0.0453296	ENSP00000356134	XP_043902991
122759196	USP42	9479.28	-0.28751	0.0869154	-3.30793	0.000939893	0.0386923	ENSP00000301962	XP_043869784
122760213	DDX5	44920.4	-0.288523	0.0857061	-3.36643	0.000761491	0.034371	ENSP00000504794	XP_043871240
122779606	RPS6KB1	1339.97	-0.290119	0.0615902	-4.71048	2.47131e-06	0.00107705	ENSP00000225577	XP_043898050
122772871	KATNB1	1241.36	-0.290472	0.0675087	-4.30273	1.68704e-05	0.00398912	ENSP00000368982	XP_043887134
122785682	CNP	16579.9	-0.290526	0.0754466	-3.85076	0.000117753	0.0116843	ENSP00000377466	XP_043907522
122771624	GSTCD	1869.86	-0.293008	0.0843245	-3.47476	0.000511308	0.02737	ENSP00000378216	XP_043885228
122786950	SLC4A7	12020	-0.293316	0.084359	-3.47699	0.000507073	0.0273561	ENSP00000390394	XP_043909449
122776132	IMMP2L	1259.5	-0.293324	0.0817555	-3.58782	0.00033345	0.0216713	ENSP00000399353	XP_043892451
122783974	SLC5A6	4283.3	-0.293905	0.0873559	-3.36446	0.000766936	0.0345075	ENSP00000384853	XP_043904906
122777434	SLC52A3	2331.33	-0.293906	0.0909886	-3.23014	0.00123727	0.0448628	ENSP00000494009	XP_043894610
122782688	DNAAF9	12174.8	-0.294543	0.0922235	-3.19379	0.00140416	0.0473145	ENSP00000252032	XP_043903071
122773786	CLPTM1	7184.57	-0.294563	0.0825124	-3.56992	0.000357092	0.0225751	ENSP00000336994	XP_043888635
122784320	nus1	3607.33	-0.295368	0.0867693	-3.40406	0.000663914	0.0315317	ENSP00000357480	XP_043905470
122759342	TMEM184B	2758.33	-0.297165	0.0670831	-4.4298	9.43201e-06	0.00257599	ENSP00000354441	XP_043870068
122773283	PHF12	5322.59	-0.297397	0.0754682	-3.94069	8.12472e-05	0.00950464	ENSP00000329933	XP_043887769
122779659	BBX	6994.08	-0.299204	0.0794098	-3.76785	0.000164659	0.0145812	ENSP00000385518	XP_043898160
122766804	ATP2B1	21328.1	-0.299873	0.0886781	-3.38159	0.000720687	0.0333029	ENSP00000261173	XP_043877914
122784064	naa30	8203.18	-0.300871	0.0834183	-3.60678	0.000310024	0.0207028	ENSP00000452521	XP_043905074
122768064	PATZ1	3238.14	-0.301953	0.0887998	-3.40038	0.000672924	0.031712	ENSP00000266269	XP_043879691
122786305	POGZ	8127.87	-0.303266	0.0808315	-3.75183	0.000175549	0.0152419	ENSP00000386836	XP_043908441
122780162	DPAGT1	5848.57	-0.305536	0.0918762	-3.32552	0.00088255	0.0375794	ENSP00000346142	XP_043898938
122785162	hexim1	11466.9	-0.30562	0.0942462	-3.24278	0.00118369	0.0436316	ENSP00000328773	XP_043906763
122780721	ANKRD13C	8275.46	-0.305976	0.0743841	-4.11346	3.8977e-05	0.00646524	ENSP00000359982	XP_043899840
122787082	pbdc1	1387.58	-0.311468	0.0778137	-4.00274	6.26133e-05	0.00804454	ENSP00000362456	XP_043909587
122777270	usp19	14936.3	-0.313944	0.0795818	-3.94492	7.98266e-05	0.00940033	ENSP00000513604	XP_043894324
122768234	IP6K1	11724.3	-0.3152	0.088577	-3.55849	0.000372994	0.0229655	ENSP00000482032	XP_043880005
122785010	PRKCSH	16482.5	-0.316319	0.0888637	-3.5596	0.000371426	0.0229325	ENSP00000466012	XP_043906476
122774898	ADGRL2	6241.3	-0.319475	0.0799303	-3.99692	6.41728e-05	0.00810437	ENSP00000501462	XP_043890464
122776951	SMIM29	3165.97	-0.320784	0.0877692	-3.65485	0.000257329	0.0183719	ENSP00000418062	XP_043893725
122780539	CRTC1	6365.99	-0.32385	0.100089	-3.23561	0.00121385	0.0443024	ENSP00000323332	XP_043899493
122771500	KHSRP	11288	-0.324186	0.0861111	-3.76475	0.000166718	0.0147049	ENSP00000381216	XP_043885043
122758411	PLPP1	3161.12	-0.32573	0.0772627	-4.21588	2.4881e-05	0.00506586	ENSP00000264775	XP_043868517
122765408	NLGN4X	912.328	-0.326377	0.098471	-3.31445	0.000918227	0.0384321	ENSP00000439203	XP_043875584
122758698	KMT2C	33920.2	-0.330393	0.0965634	-3.42152	0.000622731	0.0305058	ENSP00000505058	XP_043868955
122783244	Q2LD37	20757.2	-0.333939	0.0963576	-3.46563	0.000528997	0.0279222	ENSP00000264501	XP_043903885
122777634	SCRIB	13815.3	-0.33703	0.0791507	-4.25808	2.06188e-05	0.00441214	ENSP00000501177	XP_043894926
122758289	SETD1B	10084.1	-0.33749	0.0841108	-4.01244	6.00933e-05	0.00799052	ENSP00000442924	XP_043868275
122785800	engase	2903.32	-0.337655	0.106432	-3.17249	0.00151138	0.0484013	ENSP00000462333	XP_043907693
122776207	NCOA5	4034.62	-0.338098	0.083374	-4.0552	5.00919e-05	0.00746066	ENSP00000290231	XP_043892557
122765078	CACNB4	3060.69	-0.338152	0.104545	-3.23452	0.00121848	0.0443987	ENSP00000443893	XP_043875083
122779385	RYR2	5884.41	-0.340583	0.105679	-3.22281	0.0012694	0.0453296	ENSP00000355533	XP_043897604
122758932	AARSD1	1876.49	-0.344162	0.109112	-3.15421	0.00160933	0.049959	ENSP00000400870	XP_043869273
122776259	AEBP2	1219.92	-0.344561	0.0854682	-4.03145	5.54346e-05	0.00770091	ENSP00000381840	XP_043892635
122779892	SPTBN1	41717.2	-0.346325	0.0996546	-3.47525	0.000510383	0.02737	ENSP00000349259	XP_043898491
122766225	MYADM	2394.17	-0.346777	0.100486	-3.45101	0.00055849	0.0286687	ENSP00000375648	XP_043876852
122775431	NUDT4B	4405.09	-0.347051	0.0885618	-3.91875	8.90103e-05	0.0101458	ENSP00000492425	XP_043891230
122781406	CDH11	3306.82	-0.349482	0.0963002	-3.62908	0.000284428	0.0196433	ENSP00000268603	XP_043900965
122778887	ABHD18	9824.88	-0.355488	0.0956429	-3.71683	0.000201742	0.0162331	ENSP00000496010	XP_043896974
122782527	OXR1	4789.68	-0.355785	0.0780334	-4.55939	5.13023e-06	0.00170294	ENSP00000431966	XP_043902813
122771658	ARMC6	2428.23	-0.35596	0.106268	-3.34966	0.000809109	0.0355416	ENSP00000376148	XP_043885319
122783225	slc25a21	4194.11	-0.356372	0.0913132	-3.90274	9.51081e-05	0.0104515	ENSP00000329452	XP_043903854
122762449	L3MBTL4	2031.1	-0.356691	0.11279	-3.16244	0.00156452	0.0492764	ENSP00000318543	XP_043873569
122770952	HELZ	21752	-0.358838	0.0977318	-3.67166	0.000240981	0.0174528	ENSP00000351524	XP_043884123
122758436	MIGA2	10891.1	-0.360967	0.10244	-3.52368	0.000425604	0.0244442	ENSP00000506871	XP_043868563
122764945	DUSP8	2945.23	-0.361596	0.107871	-3.35212	0.00080196	0.0352973	ENSP00000380530	XP_043874890
122758824	TMEM94	4763.76	-0.362383	0.0910021	-3.98214	6.82981e-05	0.00834099	ENSP00000364397	XP_043869092
122764920	LRCH1	8146.31	-0.362496	0.0912399	-3.973	7.09744e-05	0.00862048	ENSP00000374448	XP_043874857
122783621	ATAD2B	13163	-0.365818	0.114448	-3.19637	0.0013917	0.0472219	ENSP00000238789	XP_043904301
122781782	UCK2	3477.45	-0.366174	0.102219	-3.58225	0.000340646	0.0218831	ENSP00000356853	XP_043901732
122769819	GLT1D1	2366.04	-0.366341	0.111439	-3.28738	0.00101124	0.0399942	ENSP00000394692	XP_043882607
122783480	ZNF513	3377.74	-0.36745	0.111293	-3.30164	0.000961225	0.0390588	ENSP00000318373	XP_043904251
122783617	MGA	11146.7	-0.367521	0.0936863	-3.92289	8.74931e-05	0.0100762	ENSP00000457035	XP_043904295
122767859	ATP6AP1	522.799	-0.368696	0.108917	-3.3851	0.000711513	0.0330854	ENSP00000482243	XP_043879317
122781172	HYKK	4054.41	-0.369231	0.0936041	-3.9446	7.99326e-05	0.00940033	ENSP00000373640	XP_043900657
122786422	STT3B	18674	-0.369714	0.101505	-3.64233	0.000270182	0.0190645	ENSP00000295770	XP_043908646
122773698	TIMM50	5982.27	-0.370026	0.111145	-3.32922	0.000870884	0.037369	ENSP00000475531	XP_043888485
122781105	UAP1	3402.75	-0.372285	0.108527	-3.43036	0.000602788	0.0301761	ENSP00000356903	XP_043900549
122775651	POC1B	3166.45	-0.373662	0.115942	-3.22285	0.00126924	0.0453296	ENSP00000323302	XP_043891650
122779348	TOMM40L	441.902	-0.374334	0.114391	-3.27239	0.00106642	0.041176	ENSP00000356966	XP_043897492
122759249	C10orf88	1438.69	-0.374603	0.114802	-3.26304	0.00110223	0.0420228	ENSP00000419126	XP_043869894
122772187	ADCY2	22098.6	-0.378621	0.107015	-3.53803	0.000403119	0.0240863	ENSP00000342952	XP_043885875
122781273	CERS1	6732.36	-0.381102	0.119251	-3.1958	0.00139445	0.0472219	ENSP00000485308	XP_043900833
122765088	CPS1	5022.53	-0.383876	0.107144	-3.58279	0.00033994	0.0218831	ENSP00000402608	XP_043875097
122779831	SIAH2	8042.9	-0.387475	0.118866	-3.25977	0.00111503	0.0423654	ENSP00000322457	XP_043898414
122758171	EDEM3	3880.46	-0.388581	0.0877707	-4.42723	9.54515e-06	0.00257599	ENSP00000356482	XP_043868072
122765187	INTS6	8321.45	-0.388723	0.0960133	-4.04864	5.1517e-05	0.00746066	ENSP00000310260	XP_043875255
122776904	PTPN11	5464.07	-0.392457	0.1236	-3.17523	0.00149718	0.048289	ENSP00000340944	XP_043893620
122775284	SLC4A7	8902.75	-0.394141	0.0830038	-4.74847	2.04963e-06	0.000990371	ENSP00000390394	XP_043891065
122774097	TAP1	3089.13	-0.396115	0.115105	-3.44133	0.000578853	0.0293079	ENSP00000346206	XP_043889039
122785319	prkar1b	6001.73	-0.40253	0.114503	-3.51546	0.000438997	0.0247234	ENSP00000444487	XP_043906995
122786297	gatad2b	3446.5	-0.403688	0.113202	-3.5661	0.000362338	0.0226864	ENSP00000489184	XP_043908427
122769226	SV2C	3077.51	-0.40502	0.118708	-3.4119	0.000645127	0.0311723	ENSP00000423541	XP_043881534
122786602	sesn2	5835.43	-0.40555	0.0906427	-4.47417	7.67093e-06	0.00227336	ENSP00000349061	XP_043908954
122786358	yars1	4909.92	-0.407781	0.115494	-3.53075	0.000414386	0.0243669	ENSP00000362576	XP_043908548
122779581	SLC25A14	1599.04	-0.40882	0.101545	-4.02601	5.67311e-05	0.00783207	ENSP00000354455	XP_043898001
122782807	SLC4A11	17033.5	-0.410365	0.10806	-3.79758	0.000146116	0.0135855	ENSP00000493503	XP_043903273
122782759	TMEM62	8477.79	-0.410911	0.109621	-3.74848	0.000177906	0.0153268	ENSP00000260403	XP_043903199
122771488	TK1	1321.71	-0.412036	0.130314	-3.16186	0.00156762	0.0492764	ENSP00000301634	XP_043885021
122780904	KMT2C	5821.13	-0.413584	0.124968	-3.30952	0.000934556	0.0386923	ENSP00000507332	XP_043900298
122776249	PDE3A	7288.88	-0.417449	0.0803688	-5.19416	2.05643e-07	0.000206273	ENSP00000351957	XP_043892624
122774371	arhgef1	14352.7	-0.418591	0.125025	-3.34804	0.000813838	0.0356086	ENSP00000514044	XP_043889486
122782665	FAM161B	5167.74	-0.420958	0.123706	-3.40288	0.000666792	0.0315364	ENSP00000286544	XP_043903035
122779848	METTL27	1310.34	-0.424711	0.111896	-3.79557	0.000147303	0.0135855	ENSP00000297873	XP_043898433
122765711	CD9	26785.9	-0.425559	0.130845	-3.2524	0.00114435	0.0428206	ENSP00000009180	XP_043876005
122767805	SYCP1	26263.2	-0.428177	0.120897	-3.54167	0.000397609	0.0238856	ENSP00000480997	XP_043879218
122778970	CETN2	4400.41	-0.429056	0.113374	-3.78442	0.000154065	0.0140101	ENSP00000359300	XP_043897078
122770927	UNC13A	11078.8	-0.431796	0.127014	-3.3996	0.000674846	0.031712	ENSP00000447572	XP_043884110
122766259	DENND11	1183.78	-0.437004	0.102211	-4.27551	1.907e-05	0.00432519	ENSP00000445768	XP_043876905
122778025	DDIT4L	1244.56	-0.442868	0.134252	-3.29877	0.000971083	0.0392441	ENSP00000354830	XP_043895479
122783217	manba	1986.24	-0.446932	0.121507	-3.67824	0.000234853	0.017228	ENSP00000495247	XP_043903841
122762167	MYO7A	2176.02	-0.447536	0.106115	-4.21747	2.47056e-05	0.00506586	ENSP00000392185	XP_043873301
122785569	SEC14L1	5286.42	-0.448137	0.141974	-3.15647	0.0015969	0.0499216	ENSP00000390392	XP_043907373
122784562	NHSL1	11590.4	-0.44911	0.116407	-3.85812	0.000114263	0.0115682	ENSP00000344672	XP_043905814
122778952	TBC1D10A	1587.95	-0.449453	0.116279	-3.86531	0.00011095	0.0115682	ENSP00000215790	XP_043897050
122760894	NEURL1	4517.22	-0.451022	0.113124	-3.98698	6.69191e-05	0.00830956	ENSP00000358795	XP_043872023
122758376	LRSAM1	26019.4	-0.45217	0.141832	-3.18806	0.0014323	0.0479718	ENSP00000362419	XP_043868457
122784373	aig1	3695.4	-0.45689	0.114468	-3.99141	6.56824e-05	0.00824815	ENSP00000493676	XP_043905557
122777479	KRT18	15335	-0.459522	0.135801	-3.38379	0.000714916	0.0331742	ENSP00000373487	XP_043894693
122771974	MEF2A	1179.97	-0.461618	0.123184	-3.74738	0.000178688	0.0153348	ENSP00000346389	XP_043885508
122774553	MYB	22583.3	-0.474259	0.129106	-3.67341	0.000239338	0.0174528	ENSP00000435595	XP_043889886
122761368	DUOX1	5513.48	-0.474761	0.121992	-3.89172	9.95358e-05	0.0107921	ENSP00000373689	XP_043872525
122770421	EPN3	1828.57	-0.475067	0.123123	-3.85846	0.000114105	0.0115682	ENSP00000268933	XP_043883188
122776341	NPTN	1979.63	-0.479727	0.147817	-3.24542	0.00117278	0.0433974	ENSP00000457028	XP_043892758
122767162	ARHGAP6	5142.85	-0.480562	0.151835	-3.16502	0.00155075	0.0491704	ENSP00000499351	XP_043878484
122770570	NSMCE1	605.902	-0.482583	0.143793	-3.3561	0.00079049	0.0350703	ENSP00000355077	XP_043883443
122761568	PIEZO2	7691.55	-0.482919	0.141711	-3.40777	0.000654954	0.0314443	ENSP00000421377	XP_043872731
122783985	BC11B	3436.13	-0.485517	0.106162	-4.57336	4.79963e-06	0.0016669	ENSP00000280435	XP_043904922
122767916	OSGIN2	1635.7	-0.486304	0.149851	-3.24526	0.00117343	0.0433974	ENSP00000297438	XP_043879421
122762896	DGKH	1699.88	-0.486318	0.153138	-3.17568	0.00149485	0.048289	ENSP00000368576	XP_043873997
122784831	NTF3	3397.22	-0.488756	0.140998	-3.46639	0.000527492	0.0279222	ENSP00000397297	XP_043906133
122768563	TMEM198	2014.05	-0.492178	0.135172	-3.64111	0.000271466	0.0190945	ENSP00000362990	XP_043880580
122774265	UPP1	14613.4	-0.492559	0.155184	-3.17403	0.0015034	0.048289	ENSP00000378931	XP_043889311
122770951	MAST1	5741.38	-0.492687	0.142096	-3.46727	0.000525765	0.0279222	ENSP00000251472	XP_043884122
122780306	KLHL26	1510.04	-0.493393	0.140517	-3.51125	0.000445997	0.0249075	ENSP00000300976	XP_043899097
122772464	KCTD15	3072.11	-0.496258	0.144855	-3.4259	0.000612773	0.0302756	ENSP00000508199	XP_043886479
122767567	GNAS	10747	-0.501706	0.157719	-3.18101	0.00146765	0.0480312	ENSP00000265620	XP_043878838
122759186	SDK2	3653.19	-0.502672	0.12762	-3.93883	8.18813e-05	0.00952867	ENSP00000376421	XP_043869769
122766721	XPOT	15919.3	-0.503405	0.118211	-4.25852	2.05782e-05	0.00441214	ENSP00000327821	XP_043877752
122779963	DLG2	8479.87	-0.504235	0.154483	-3.26402	0.00109844	0.0419503	ENSP00000497771	XP_043898621
122784218	ddx51	3861.44	-0.509586	0.157448	-3.23654	0.00120989	0.0443024	ENSP00000380495	XP_043905311
122764876	NPR	4689.3	-0.518451	0.15695	-3.3033	0.000955549	0.0390254	ENSP00000357669	XP_043874795
122764878	INTS3	20890.5	-0.518719	0.139586	-3.71613	0.000202301	0.0162331	ENSP00000404290	XP_043874811
122783945	SYNE2	21478.2	-0.518928	0.109057	-4.75834	1.95192e-06	0.000986031	ENSP00000341781	XP_043904859
122770814	TTBK1	14826.8	-0.519273	0.16252	-3.19513	0.00139768	0.0472219	ENSP00000259750	XP_043883881
122775873	PDE3A	1718.86	-0.519794	0.115045	-4.51817	6.23773e-06	0.00192564	ENSP00000351957	XP_043892012
122781199	GADD45A	5975.73	-0.531515	0.164451	-3.23205	0.00122907	0.0447112	ENSP00000360025	XP_043900692
122779547	GRM5	678.003	-0.532331	0.163448	-3.25688	0.00112643	0.0425077	ENSP00000405690	XP_043897952
122758406	GNG10	2797.12	-0.534849	0.146031	-3.66258	0.000249691	0.0179028	ENSP00000363411	XP_043868507
122782793	CCDC170	491.825	-0.537601	0.155238	-3.46307	0.000534047	0.02793	ENSP00000239374	XP_043903244
122775457	KLF9	1346.71	-0.539848	0.130174	-4.14713	3.36673e-05	0.00589231	ENSP00000366330	XP_043891268
122777048	CACNB3	723.984	-0.540623	0.15057	-3.5905	0.000330043	0.0215128	ENSP00000444160	XP_043893932
122769137	NPFFR2	517.222	-0.540943	0.163688	-3.30473	0.000950688	0.038987	ENSP00000351599	XP_043881374
122771547	INA	994.086	-0.542606	0.150833	-3.5974	0.00032141	0.0212619	ENSP00000358865	XP_043885109
122773641	COL4A6	8313.42	-0.544381	0.15605	-3.48851	0.000485714	0.0264607	ENSP00000445236	XP_043888389
122768189	STK4	5064.83	-0.546148	0.125168	-4.36331	1.28111e-05	0.00327302	ENSP00000361892	XP_043879936
122781535	SPTBN5	946.287	-0.546382	0.149907	-3.6448	0.000267602	0.0189426	ENSP00000317790	XP_043901174
122774829	ZFPM2	842.981	-0.553661	0.170685	-3.24375	0.00117966	0.0435554	ENSP00000384179	XP_043890303
122782795	SYNE1	23371.2	-0.558037	0.133763	-4.17183	3.02161e-05	0.00569165	ENSP00000356224	XP_043903246
122773742	DCLK1	768.504	-0.56007	0.163606	-3.42328	0.000618698	0.0304244	ENSP00000353846	XP_043888567
122780245	PCOLCE	1800.43	-0.561629	0.163889	-3.42689	0.000610533	0.0302756	ENSP00000223061	XP_043899047
122777462	C1QTNF12	837.582	-0.564772	0.172898	-3.2665	0.00108885	0.0416554	ENSP00000329137	XP_043894670
122773642	COL4A6	5516.54	-0.566332	0.138177	-4.09861	4.15646e-05	0.00674347	ENSP00000378340	XP_043888390
122781649	KCNQ5	2489.18	-0.568798	0.177041	-3.21281	0.00131445	0.0460112	ENSP00000359425	XP_043901438
122783983	prmt2	906.288	-0.570327	0.153883	-3.70624	0.00021036	0.01644	ENSP00000380759	XP_043904933
122778401	CD40	211.617	-0.574163	0.166999	-3.43812	0.000585758	0.0295901	ENSP00000361359	XP_043896203
122780207	KCNK2	724.296	-0.583273	0.183224	-3.18339	0.00145559	0.0480021	ENSP00000375764	XP_043899000
122780584	WDR47	1900.78	-0.583894	0.182179	-3.20506	0.00135035	0.0466387	ENSP00000358979	XP_043899581
122774465	COLQ	350.36	-0.585296	0.145454	-4.02393	5.7236e-05	0.00785299	ENSP00000373296	XP_043889716
122768380	SLC2A1	4355.72	-0.585661	0.15535	-3.76996	0.000163274	0.0145747	ENSP00000416293	XP_043880275
122786690	FUT9	13553.8	-0.592903	0.148777	-3.98517	6.74318e-05	0.0083267	ENSP00000302599	XP_043909091
122770349	CPNE3	2249.71	-0.613135	0.193963	-3.16109	0.00157182	0.0492764	ENSP00000477590	XP_043883181
122766066	ASIC2	528.573	-0.613379	0.184784	-3.31945	0.000901966	0.0379697	ENSP00000225823	XP_043876622
122783158	FNDC5	1516.39	-0.616844	0.162263	-3.80151	0.000143818	0.0134879	ENSP00000362570	XP_043903735
122775923	TNNI1	307.429	-0.626932	0.149357	-4.19755	2.69817e-05	0.00526072	ENSP00000477578	XP_043892092
122766948	LPP	5240.25	-0.627072	0.188111	-3.33351	0.000857563	0.0370118	ENSP00000478901	XP_043878155
122758482	SLC26A2	279.602	-0.636071	0.162943	-3.90364	9.47558e-05	0.0104515	ENSP00000286298	XP_043868635
122773824	SEBOX	280.117	-0.63767	0.199081	-3.20307	0.00135969	0.0466387	ENSP00000444503	XP_043888705
122776512	MCTP2	5743.96	-0.641165	0.156231	-4.10395	4.06161e-05	0.00663804	ENSP00000350377	XP_043893040
122782799	BICRA	1021.91	-0.645997	0.151238	-4.2714	1.94251e-05	0.00433947	ENSP00000480219	XP_043903260
122771352	THUMPD1	558.747	-0.648455	0.184794	-3.50907	0.00044967	0.024987	ENSP00000370741	XP_043884812
122782974	PLB1	417.045	-0.654809	0.198822	-3.29344	0.00098968	0.0397069	ENSP00000392493	XP_043903529
122759976	MYT1	4447.71	-0.656223	0.178771	-3.67075	0.000241844	0.0174528	ENSP00000442412	XP_043870951
122773203	KBTBD3	1435.05	-0.658572	0.129348	-5.09148	3.55274e-07	0.000254732	ENSP00000432163	XP_043887638
122781802	MAT1A	1394.94	-0.661367	0.204936	-3.22719	0.00125011	0.0450342	ENSP00000361287	XP_043901759
122779791	RPA1	7609.95	-0.674198	0.163208	-4.1309	3.61342e-05	0.00608451	ENSP00000254719	XP_043898336
122769423	DISP3	1563.92	-0.676627	0.142764	-4.73948	2.14263e-06	0.00100523	ENSP00000294484	XP_043881878
122775449	HAPLN3	724.238	-0.676885	0.209973	-3.22368	0.00126556	0.0453296	ENSP00000352606	XP_043891256
122786823	NUAK1	312.11	-0.681516	0.188856	-3.60866	0.000307786	0.0206682	ENSP00000261402	XP_043909255
122759283	KCNH4	659.76	-0.682525	0.184969	-3.68993	0.000224315	0.0168171	ENSP00000264661	XP_043869978
122778850	SH2D4B	9634.41	-0.690704	0.190629	-3.62329	0.000290883	0.0197967	ENSP00000345295	XP_043896889
122759103	SLC39A11	4485.47	-0.70668	0.197181	-3.58392	0.00033847	0.0218831	ENSP00000445829	XP_043869591
122759536	PPCDC	696.266	-0.707563	0.190938	-3.70571	0.000210797	0.01644	ENSP00000343190	XP_043870398
122776531	USP3	3308.25	-0.712021	0.129847	-5.48353	4.16933e-08	5.14843e-05	ENSP00000369681	XP_043893064
122773282	GJC1	668.761	-0.715407	0.197258	-3.62677	0.000286991	0.0197491	ENSP00000333193	XP_043887767
122774140	GNRHR	1205.61	-0.741725	0.226522	-3.2744	0.00105886	0.0410737	ENSP00000226413	XP_043889124
122781468	ARHGEF33	80.5835	-0.752814	0.21872	-3.44191	0.000577617	0.0293079	ENSP00000381780	XP_043901085
122761004	CNGB1	698.96	-0.761342	0.22084	-3.44748	0.000565836	0.0289123	ENSP00000251102	XP_043872139
122779810	CHRNA9	3071.4	-0.768056	0.121124	-6.34105	2.28204e-10	8.4538e-07	ENSP00000312663	XP_043898383
122765952	ANGPTL5	1536.28	-0.775297	0.243801	-3.18004	0.00147256	0.0480312	ENSP00000335255	XP_043876385
122776886	F3	404.666	-0.781227	0.222215	-3.51563	0.000438708	0.0247234	ENSP00000334145	XP_043893591
122767310	GPT	1835.74	-0.783955	0.238334	-3.28932	0.00100431	0.0399336	ENSP00000378408	XP_043878699
122760453	ZNF804A	112.754	-0.786715	0.237395	-3.31395	0.000919866	0.0384321	ENSP00000303252	XP_043871483
122767100	GPR37	483.587	-0.795889	0.16172	-4.9214	8.59281e-07	0.000516195	ENSP00000306449	XP_043878382
122765951	NLRP12	13353.2	-0.796387	0.225499	-3.53166	0.000412957	0.0243669	ENSP00000375653	XP_043876384
122771156	RASD2	521.067	-0.797738	0.233746	-3.41285	0.00064288	0.0311314	ENSP00000216127	XP_043884471
122779699	OR2K2	141.929	-0.800079	0.242498	-3.29932	0.000969188	0.0392441	ENSP00000305055	XP_043898210
122782181	ACBD5	3264.69	-0.806386	0.225903	-3.56961	0.000357513	0.0225751	ENSP00000502986	XP_043902383
122784640	CYP27A1	1016.39	-0.807852	0.208829	-3.86848	0.000109518	0.0115682	ENSP00000258415	XP_043905886
122775113	DPYS	336.49	-0.820965	0.201942	-4.06534	4.79624e-05	0.00730178	ENSP00000276651	XP_043890788
122775918	IL17RA	1398.5	-0.850414	0.141184	-6.02346	1.70723e-09	4.74331e-06	ENSP00000320936	XP_043892087
122760340	KIT	291.494	-0.851499	0.268131	-3.17568	0.00149485	0.048289	ENSP00000509450	XP_043871388
122765428	OR52D1	184.437	-0.864598	0.234605	-3.68533	0.000228403	0.0169789	ENSP00000326232	XP_043875615
122783102	DCDC2	550.394	-0.8761	0.251568	-3.48256	0.000496647	0.0269243	ENSP00000367715	XP_043903684
122765291	NLGN4X	219.732	-0.882955	0.275575	-3.20404	0.00135512	0.0466387	ENSP00000370483	XP_043875396
122766233	MIA3	556.426	-0.905972	0.222106	-4.07901	4.52284e-05	0.00711087	ENSP00000345866	XP_043876858
122774476	C8orf76	757.391	-0.922952	0.179845	-5.13193	2.86784e-07	0.000236087	ENSP00000276704	XP_043889743
122779839	OR52N5	51.5739	-0.935107	0.294548	-3.17472	0.00149981	0.048289	ENSP00000322866	XP_043898423
122769936	CIT	528.355	-0.946662	0.282154	-3.35512	0.000793293	0.0351245	ENSP00000376306	XP_043882786
122758733	SEC14L2	209.839	-0.949368	0.250113	-3.79576	0.00014719	0.0135855	ENSP00000478755	XP_043868967
122766652	ORC5	266.35	-0.953105	0.184297	-5.17157	2.32134e-07	0.000214985	ENSP00000297431	XP_043877624
122785907	KRT13	363.766	-0.957009	0.264151	-3.62296	0.000291245	0.0197967	ENSP00000301653	XP_043907852
122783861	DRC1	349.839	-0.965058	0.260342	-3.70689	0.000209822	0.01644	ENSP00000288710	XP_043904714
122768637	KCNK9	209.235	-0.967577	0.186531	-5.18723	2.13447e-07	0.000206273	ENSP00000498198	XP_043880704
122769303	UGT3A2	366.417	-0.973898	0.222257	-4.38186	1.17669e-05	0.0030412	ENSP00000282507	XP_043881674
122776135	OPN1LW	60.0717	-0.975932	0.262865	-3.71267	0.000205087	0.0163386	ENSP00000358967	XP_043892454
122765042	OR5AR1	44.0717	-0.978754	0.305246	-3.20645	0.00134385	0.0466387	ENSP00000485240	XP_043875032
122773339	SLC44A5	2256.89	-0.986716	0.236289	-4.17589	2.96829e-05	0.005639	ENSP00000359892	XP_043887897
122774326	CHRNA7	233.777	-0.989745	0.242464	-4.08204	4.46429e-05	0.0070877	ENSP00000303727	XP_043889410
122776297	KCNV2	555.751	-1.00516	0.292856	-3.43226	0.000598583	0.0300332	ENSP00000371514	XP_043892690
122760350	OR52N5	47.2656	-1.01217	0.307864	-3.28773	0.00101	0.0399942	ENSP00000322866	XP_043871404
122772886	SLC17A6	822.381	-1.04196	0.297461	-3.50284	0.000460332	0.0253891	ENSP00000263160	XP_043887153
122776600	ERBB3	162.618	-1.04787	0.315097	-3.32555	0.000882442	0.0375794	ENSP00000267101	XP_043893127
122779840	OR52N5	54.7058	-1.04899	0.24565	-4.27027	1.95234e-05	0.00433947	ENSP00000322866	XP_043898425
122785017	tbc1d16	6847.36	-1.05244	0.308816	-3.40798	0.000654448	0.0314443	ENSP00000309794	XP_043906499
122780230	FGF12	5310.84	-1.0558	0.257982	-4.09253	4.26695e-05	0.00687257	ENSP00000413496	XP_043899036
122761648	DES	1336.13	-1.05981	0.219426	-4.82994	1.36575e-06	0.00077837	ENSP00000363071	XP_043872796
122762653	DCST2	2103.05	-1.08278	0.291361	-3.71627	0.000202188	0.0162331	ENSP00000357409	XP_043873781
122766366	CLDN4	127.487	-1.11166	0.30124	-3.69028	0.000224008	0.0168171	ENSP00000342445	XP_043877079
122769125	ANGPTL2	377.283	-1.11319	0.281558	-3.95369	7.69538e-05	0.00924568	ENSP00000362524	XP_043881362
122786785	LINGO1	275.675	-1.12274	0.299998	-3.74249	0.000182205	0.0153794	ENSP00000453853	XP_043909212
122783824	ESRRG	284.777	-1.13739	0.349165	-3.25747	0.0011241	0.0425077	ENSP00000500992	XP_043904646
122763123	CEP70	67.235	-1.162	0.345505	-3.36318	0.0007705	0.0345978	ENSP00000417821	XP_043874139
122760704	NR5A2	361.117	-1.16746	0.365185	-3.19689	0.00138916	0.0472219	ENSP00000439116	XP_043871795
122783796	kynu	623.901	-1.17236	0.366928	-3.19508	0.00139794	0.0472219	ENSP00000264170	XP_043904582
122783714	PRKG2	95.2202	-1.17575	0.317861	-3.69895	0.000216489	0.0166485	ENSP00000264399	XP_043904448
122767628	POMGNT2	149.653	-1.18385	0.285455	-4.14722	3.36529e-05	0.00589231	ENSP00000509123	XP_043878964
122762034	SPCS3	40.8741	-1.19758	0.35059	-3.41589	0.000635741	0.0309204	ENSP00000427463	XP_043873132
122777398	TMEM82	32.718	-1.19838	0.359151	-3.33671	0.000847773	0.0366604	ENSP00000364938	XP_043894555
122779843	OR52N5	48.8659	-1.20883	0.30356	-3.98216	6.82914e-05	0.00834099	ENSP00000322866	XP_043898429
122768691	TNNT2	861.597	-1.22324	0.304486	-4.0174	5.88428e-05	0.00794808	ENSP00000422031	XP_043880804
122785073	MYH11	1789.64	-1.29155	0.396747	-3.25535	0.00113252	0.0426031	ENSP00000379616	XP_043906608
122779158	LCP2	877.979	-1.33638	0.393076	-3.3998	0.000674357	0.031712	ENSP00000428871	XP_043897207
122759201	TEX47	690.708	-1.34228	0.280185	-4.7907	1.66199e-06	0.000879546	ENSP00000297203	XP_043869802
122776477	ANO9	297.377	-1.35143	0.408221	-3.31054	0.000931169	0.0386923	ENSP00000332788	XP_043892981
122777065	AQP4	50.1509	-1.35507	0.37639	-3.60018	0.000318001	0.0210992	ENSP00000393121	XP_043893961
122784401	tnfaip2	793.058	-1.38477	0.396218	-3.49497	0.000474108	0.0259557	ENSP00000452634	XP_043905592
122770233	DNM3	486.553	-1.4444	0.282718	-5.10898	3.23905e-07	0.000248256	ENSP00000356705	XP_043883173
122778450	MXRA5	709.038	-1.45234	0.368096	-3.94554	7.96205e-05	0.00940033	ENSP00000217939	XP_043896298
122779312	PHLDB1	896.955	-1.47109	0.401053	-3.66806	0.000244394	0.0175798	ENSP00000482728	XP_043897436
122785090	ATP2A1	72.5295	-1.5275	0.408531	-3.73901	0.000184744	0.0153794	ENSP00000378879	XP_043906644
122770645	ABCG2	110.3	-1.55759	0.291382	-5.34553	9.01533e-08	0.000105465	ENSP00000237612	XP_043883548
122778377	CPLX2	214.2	-1.56479	0.309515	-5.05561	4.2901e-07	0.000288958	ENSP00000421825	XP_043896151
122783254	CCKAR	560.751	-1.61706	0.457248	-3.5365	0.000405461	0.0241613	ENSP00000295589	XP_043903901
122772574	PSTPIP1	534.401	-1.63188	0.380295	-4.29108	1.77808e-05	0.00416014	ENSP00000452746	XP_043886681
122781938	BMP1	130.107	-1.6496	0.427621	-3.85761	0.000114501	0.0115682	ENSP00000305714	XP_043901995
122778036	PCDHGC5	20.4505	-1.6693	0.507347	-3.29025	0.00100099	0.0398726	ENSP00000252087	XP_043895522
122777844	CSAD	66.0884	-1.68187	0.419903	-4.00537	6.19217e-05	0.00800194	ENSP00000267085	XP_043895270
122762703	ARPIN	92.4568	-1.81955	0.419235	-4.34016	1.42376e-05	0.00359613	ENSP00000350075	XP_043873833
122780012	TENT5C	22.3508	-1.82756	0.503605	-3.62896	0.000284571	0.0196433	ENSP00000358458	XP_043898699
122785437	MYBPC2	282.189	-1.84453	0.430569	-4.28394	1.83613e-05	0.00425122	ENSP00000350332	XP_043907158
122769857	SLC4A5	115.064	-1.86739	0.461407	-4.04716	5.18421e-05	0.00746066	ENSP00000395804	XP_043882667
122778183	PCDHGC5	18.4763	-1.91384	0.606469	-3.15571	0.00160108	0.0499499	ENSP00000252087	XP_043895746
122773724	CASR	139.923	-1.99698	0.619996	-3.22095	0.00127765	0.0453296	ENSP00000492190	XP_043888541
122779241	MMP13	96.0127	-2.13422	0.593876	-3.59371	0.000326003	0.0214381	ENSP00000260302	XP_043897344
122773766	FOXN1	25.8481	-2.50487	0.79231	-3.16148	0.00156968	0.0492764	ENSP00000226247	XP_043888607
122758491	HSPB1	19.1505	-3.36488	0.662946	-5.07565	3.86171e-07	0.000268232	ENSP00000248553	XP_043868647
122786074	CGAS	158.902	-3.43178	0.875699	-3.9189	8.89537e-05	0.0101458	ENSP00000359339	XP_043908026
122766360	CHST12	161.939	-3.60024	0.809799	-4.44585	8.75462e-06	0.00246315	ENSP00000481912	XP_043877069
